# Supplementary material for: Variation in purple sea urchin (Strongylocentrotus purpuratus) morphological traits in relation to resource availability
Source: PeerJ. 2021 Apr 27;9:e11352. doi: 10.7717/peerj.11352 (PMC8086578; doi:10.7717/peerj.11352)
Supplement: Supplemental Information 1 [file peerj-09-11352-s001.csv]

Log_TD	ZONE	Log_GWM	Log_LL
3.401197382	BAR	-1.484798165	2.338083072
3.401197382	FOR	-0.471915854	2.261989294
3.407841924	FOR	0.039220713	2.302585093
3.417726684	BAR	-1.357930647	2.303920269
3.417726684	FOR	-0.688886108	2.274600608
3.433987204	BAR	-1.477839619	2.36074319
3.433987204	FOR	-0.377774891	2.251109179
3.449987546	BAR	-1.993726782	2.355346214
3.449987546	FOR	-0.636859632	2.283266248
3.465735903	BAR	-1.340964006	2.366354649
3.465735903	FOR	-0.354144992	2.318319742
3.481240089	BAR	-1.068021941	2.414740487
3.481240089	FOR	0.157808692	2.350073589
3.496507561	BAR	-0.997794143	2.387529737
3.496507561	FOR	-0.245457307	2.340018151
3.511545439	BAR	-1.306930308	2.402090006
3.511545439	FOR	-0.12414942	2.317843559
3.526360525	BAR	-0.896345358	2.415839513
3.526360525	FOR	0.270221838	2.381515255
3.540959324	BAR	-1.237517035	2.428576181
3.540959324	FOR	0.095804216	2.36585867
3.555348061	BAR	-0.945111332	2.431795303
3.555348061	FOR	0.306122992	2.404041221
3.569532696	BAR	-0.832313954	2.424987
3.569532696	FOR	-0.083965934	2.320645877
3.583518938	BAR	-0.659221623	2.464598655
3.583518938	FOR	0.192597922	2.39597538
3.597312261	BAR	-1.094279294	2.514710912
3.597312261	FOR	0.566726687	2.460046256
3.610917913	BAR	-0.621267588	2.456017124
3.610917913	FOR	0.374523133	2.4357527
3.624340933	BAR	-1.167169051	2.530684864
3.624340933	FOR	0.119173555	2.37522214
3.62700405	FOR	0.357674444	2.48490665
3.63758616	BAR	-0.417175154	2.482651314
3.63758616	FOR	0.437892372	2.460331943
3.650658241	BAR	-0.066632851	2.500432435
3.650658241	FOR	0.316914955	2.481161876
3.657130756	BAR	-0.494296322	2.397895273
3.663561646	BAR	-0.590462388	2.50401149
3.663561646	FOR	0.486564899	2.470443231
3.676300672	BAR	-0.418032984	2.4863013
3.676300672	FOR	0.792073408	2.445827816
3.688879454	BAR	-0.406849452	2.509528116
3.688879454	FOR	0.349120965	2.501635647
3.698829785	FOR	0.207014169	2.48490665
3.701301974	BAR	-0.285304875	2.56731268
3.701301974	FOR	0.775341766	2.506780471
3.713572067	BAR	-0.418331629	2.534978534
3.713572067	FOR	0.44190295	2.460887963
3.725693427	BAR	-0.227903131	2.568488732
3.725693427	FOR	0.359407464	2.458162307
3.737669618	BAR	-0.028370778	2.572777032
3.737669618	FOR	0.917854839	2.550438132
3.749504076	BAR	-0.435013401	2.548074125
3.749504076	FOR	0.71735175	2.461811959
3.761200116	BAR	0.04449965	2.587113789
3.761200116	FOR	0.884103246	2.59507804
3.772760938	BAR	-0.407939374	2.576575627
3.772760938	FOR	0.841619288	2.48258376
3.784189634	BAR	0.065692956	2.608594501
3.784189634	FOR	0.990731934	2.614749649
3.795489189	BAR	0.358361572	2.599296595
3.795489189	FOR	-0.002418083	2.576578444
3.80666249	BAR	0.259838139	2.601100214
3.80666249	FOR	1.141351208	2.615017423
3.817712326	BAR	0.162275397	2.563633357
3.817712326	FOR	0.965730367	2.647213636
3.828641396	BAR	-0.275130207	2.616664281
3.828641396	FOR	0.903650423	2.627079427
3.839452313	BAR	0.588507162	2.590765497
3.839452313	FOR	1.205769421	2.626051779
3.850147602	BAR	0.1810985	2.639472669
3.850147602	FOR	1.198902489	2.623997584
3.860729711	BAR	0.675307113	2.649689199
3.860729711	FOR	0.920117471	2.545101295
3.871201011	BAR	0.365962223	2.633396618
3.871201011	FOR	0.779004523	2.640119736
3.881563798	BAR	-0.022065832	2.67375206
3.881563798	FOR	0.673930944	2.637352296
3.891820298	BAR	0.259943641	2.723263178
3.891820298	FOR	0.417688593	2.613929231
3.90197267	BAR	0.518793793	2.524928004
3.90197267	FOR	1.935650503	2.652894691
3.912023005	BAR	0.060129635	2.658485233
3.912023005	FOR	1.04666216	2.67981182
3.921973336	BAR	0.919893719	2.63905733
3.921973336	FOR	1.621405539	2.564949357
3.931825633	BAR	0.686494527	2.690362643
3.931825633	FOR	1.566530411	2.708050201
3.941581808	BAR	0.970778917	2.740840024
3.941581808	FOR	1.992523946	2.708050201
3.951243719	BAR	-0.464256164	2.671161403
3.951243719	FOR	1.436715998	2.642211727
3.96081317	BAR	0.266782555	2.671764855
3.96081317	FOR	1.047318994	2.708050201
3.970291914	BAR	1.302570266	2.694251627
3.970291914	FOR	1.551913867	2.690490115
3.979681654	FOR	0.951657876	2.674148649
3.988984047	BAR	0.614589736	2.717495359
3.988984047	FOR	2.407845604	2.772588722
3.998200702	FOR	1.472472057	2.833213344
4.007333185	BAR	0.965134607	2.651150726
4.007333185	FOR	1.156447969	2.737455421
4.016383021	BAR	2.035401477	2.393745871
4.025351691	BAR	-0.805680804	2.799168109
4.025351691	FOR	1.6549696	2.795573374
4.043051268	BAR	0.211105079	2.834280879
4.043051268	FOR	1.189847136	2.707494337
4.051784948	FOR	2.707383312	2.772588722
4.060443011	BAR	0.865845471	2.802901033
4.060443011	FOR	2.218772651	2.799210979
4.069026754	FOR	0.3074847	2.970414466
4.077537444	BAR	0.898962712	2.746421137
4.094344562	FOR	2.045108863	2.862200881
4.102643365	BAR	1.474763009	2.772588722
4.110873864	BAR	1.337629189	2.890371758
4.110873864	FOR	1.793424749	2.862200881
4.119037175	BAR	2.32825284	2.833213344
4.135166557	BAR	0.44724746	2.699081351
4.143134726	FOR	1.817461269	2.810545101
4.151039906	BAR	0.806475866	2.995732274
4.158883083	FOR	0.518793793	2.890371758
4.17438727	FOR	1.570697084	2.525728644
4.204692619	FOR	2.214846179	2.890371758
4.212127598	BAR	0.693147181	2.970414466
4.382026635	BAR	0.97455964	3.020424886
