# Supplementary material for: Variation in purple sea urchin (Strongylocentrotus purpuratus) morphological traits in relation to resource availability
Source: PeerJ. 2021 Apr 27;9:e11352. doi: 10.7717/peerj.11352 (PMC8086578; doi:10.7717/peerj.11352)
Supplement: Supplemental Information 2 [file peerj-09-11352-s002.csv]

Collection Date	Date Processed	Year	Site Number	TH	TD	Log_TD	UWM	GWM	Log_GWM	GI	LL	Log_LL	LW	ZONE
170628	170630	2017	RT_014	14.5	33.5	3.511545439	16.64578215	1.26	0.231111721	7.569485101	8.5	2.140066163		FOR
170628	170630	2017	RT_014	20	44.5	3.795489189	34.81398758	1.32	0.277631737	3.791579454	14	2.63905733		FOR
170628	170630	2017	RT_014	17	36	3.583518938	20.18845475	1.69	0.524728529	8.371121123	11	2.397895273		FOR
170628	170630	2017	RT_014	12.5	29	3.36729583	10.9941259	1.47	0.385262401	13.37077648	9	2.197224577		FOR
170628	170630	2017	RT_014	19	37	3.610917913	21.69382379	3.15	1.147402453	14.52026176	12	2.48490665		FOR
170628	170630	2017	RT_014	12	30	3.401197382	12.1749298	1.13	0.122217633	9.281367685	8.5	2.140066163		FOR
170628	170630	2017	RT_014	22	48	3.871201011	42.20755366	0.26	-1.347073648	0.616003481	15	2.708050201		FOR
170628	170630	2017	RT_014	8	20	2.995732274	2.023373966	0.21	-1.560647748	10.37870426	7	1.945910149		FOR
170628	170630	2017	RT_014	17.5	45	3.80666249	35.81605034	0.84	-0.174353387	2.345317231	12.5	2.525728644		FOR
170628	170630	2017	RT_014	10	22	3.091042453	3.78214061	0.47	-0.755022584	12.42682513	8	2.079441542		FOR
170628	170630	2017	RT_014	18.5	41	3.713572067	28.26579628	2.34	0.850150929	8.2785568	13	2.564949357		FOR
170628	170630	2017	RT_014	20	50	3.912023005	46.85344475	6.88	1.928618652	14.68408574	14	2.63905733		FOR
170628	170630	2017	RT_014	17	39	3.663561646	24.86585897	2.43	0.887891257	9.772435382	11	2.397895273		FOR
170628	170630	2017	RT_014	9	20	2.995732274	2.023373966	0.03	-3.506557897	1.482672037	7	1.945910149		FOR
170628	170630	2017	RT_014	8	20	2.995732274	2.023373966	0.2	-1.609437912	9.884480246	7	1.945910149		FOR
170628	170630	2017	RT_014	11	24.5	3.198673118	6.159346288	0.53	-0.634878272	8.604809264	7	1.945910149		FOR
170628	170630	2017	RT_014	11	25	3.218875825	6.660032669	0.85	-0.162518929	12.76270016	8	2.079441542		FOR
170628	170630	2017	RT_014	20	45	3.80666249	35.81605034	3.55	1.266947603	9.911757344	14	2.63905733		FOR
170706	170710	2017	RT_015	17	42	3.737669618	30.05630016	3.51	1.255616037	11.67808407	13	2.564949357		FOR
170706	170710	2017	RT_015	13	29	3.36729583	10.9941259	0.65	-0.430782916	5.912248106	10	2.302585093		FOR
170706	170710	2017	RT_015	11	26	3.258096538	7.687840567	0.34	-1.078809661	4.422568302	9	2.197224577		FOR
170706	170710	2017	RT_015	8	20	2.995732274	2.023373966	0.1	-2.302585093	4.942240123	6	1.791759469		FOR
170706	170710	2017	RT_015	12	26	3.258096538	7.687840567	1.4	0.336472237	18.21057536	9	2.197224577		FOR
170706	170710	2017	RT_015	11	23.5	3.157000421	5.183655365	0.73	-0.314710745	14.08272635	8	2.079441542		FOR
170706	170710	2017	RT_015	13.5	33	3.496507561	15.97337757	0.45	-0.798507696	2.817187524	11	2.397895273		FOR
170706	170710	2017	RT_015	9	20	2.995732274	2.023373966	0		0	6	1.791759469		FOR
170706	170710	2017	RT_015	15	26	3.258096538	7.687840567	0.51	-0.673344553	6.633852453	12	2.48490665		FOR
170706	170710	2017	RT_015	10	24	3.17805383	5.667269873	0.49	-0.713349888	8.646138457	8	2.079441542		FOR
170706	170710	2017	RT_015	17	40	3.688879454	26.53634309	1.59	0.463734016	5.991782644	12	2.48490665		FOR
170706	170710	2017	RT_015	15	33	3.496507561	15.97337757	0.55	-0.597837001	3.443229196	11	2.397895273		FOR
170706	170710	2017	RT_015	23	50	3.912023005	46.85344475	3.61	1.283707772	7.704876384	15	2.708050201		FOR
170706	170710	2017	RT_015	19	42	3.737669618	30.05630016	2.62	0.963174318	8.716974431	13	2.564949357		FOR
170706	170710	2017	RT_015	19	45	3.80666249	35.81605034	1.98	0.683096845	5.528247758	13	2.564949357		FOR
170706	170710	2017	RT_015	19	42	3.737669618	30.05630016	1.75	0.559615788	5.822406585	14	2.63905733		FOR
170706	170710	2017	RT_015	18	46	3.828641396	37.87308257	2.56	0.940007258	6.759418104	13	2.564949357		FOR
170706	170710	2017	RT_015	19	42	3.737669618	30.05630016	2.15	0.765467842	7.153242376	13.5	2.602689685		FOR
170706	170710	2017	RT_015	15	32.5	3.481240089	15.31253587	0.91	-0.094310679	5.94284322	10.5	2.351375257		FOR
170706	170710	2017	RT_015	10	21	3.044522438	2.887505123	0.01	-4.605170186	0.346319732	6.5	1.871802177		FOR
170706	170710	2017	RT_015	11	27	3.295836866	8.75193068	0.64	-0.446287103	7.31267218	8	2.079441542		FOR
170706	170710	2017	RT_015	13	36	3.583518938	20.18845475	0.2	-1.609437912	0.990665222	11	2.397895273		FOR
170706	170710	2017	RT_015	18	46	3.828641396	37.87308257	3.2	1.16315081	8.44927263	14	2.63905733		FOR
170706	170710	2017	RT_015	11	26	3.258096538	7.687840567	0.78	-0.248461359	10.14589199	9	2.197224577		FOR
170706	170710	2017	RT_015	20	46	3.828641396	37.87308257	2.94	1.078409581	7.762769229	15	2.708050201		FOR
170710	170710	2017	REF_092	17	39	3.663561646	24.86585897	2.54	0.932164081	10.214809	14	2.63905733		FOR
170710	170710	2017	REF_092	18.5	40	3.688879454	26.53634309	1.81	0.593326845	6.820834331	13	2.564949357		FOR
170710	170710	2017	REF_092	17	44	3.784189634	33.82915661	2.5	0.916290732	7.390074866	13	2.564949357		FOR
170710	170710	2017	REF_092	16.5	38	3.63758616	23.25233324	1.12	0.113328685	4.816720922	10.5	2.351375257		FOR
170710	170710	2017	REF_092	15	35	3.555348061	18.73441418	0.52	-0.653926467	2.775640567	11	2.397895273		FOR
170710	170710	2017	REF_092	15.5	35.5	3.569532696	19.45512921	1.16	0.148420005	5.962437912	10.5	2.351375257		FOR
170710	170710	2017	REF_092	13	31	3.433987204	13.39741676	0.22	-1.514127733	1.642107608	9.5	2.251291799		FOR
170710	170710	2017	REF_092	9	21	3.044522438	2.887505123	0.02	-3.912023005	0.692639464	5	1.609437912		FOR
170710	170710	2017	REF_092	14	29.5	3.384390263	11.57940745	0.3	-1.203972804	2.590806147	9	2.197224577		FOR
170710	170710	2017	REF_092	11.5	25.5	3.238678452	7.169479666	0.01	-4.605170186	0.139480136	8.5	2.140066163		FOR
170710	170710	2017	REF_092	13	29	3.36729583	10.9941259	0.26	-1.347073648	2.364899242	9	2.197224577		FOR
170710	170710	2017	REF_092	12	26.5	3.277144733	8.215271339	0.33	-1.108662625	4.016909319	8.5	2.140066163		FOR
170710	170710	2017	REF_092	12	26	3.258096538	7.687840567	0.02	-3.912023005	0.260151077	8	2.079441542		FOR
170710	170710	2017	REF_092	10	20	2.995732274	2.023373966	0		0	6	1.791759469		FOR
170710	170710	2017	REF_050	27	56	4.025351691	62.8915382	0.08	-2.525728644	0.127203122	17.5	2.862200881		BAR
170710	170710	2017	REF_050	23	49	3.891820298	44.49020967	0.58	-0.544727175	1.303657601	16	2.772588722		BAR
170710	170710	2017	REF_050	15	34	3.526360525	17.32995194	0.18	-1.714798428	1.038664161	13	2.564949357		BAR
170710	170710	2017	REF_050	16	38	3.63758616	23.25233324	0.09	-2.407945609	0.387057931	12	2.48490665		BAR
170710	170710	2017	REF_050	17	38	3.63758616	23.25233324	0.3	-1.203972804	1.290193104	13	2.564949357		BAR
170710	170710	2017	REF_050	13.5	27.5	3.314186005	9.297980064	0.29	-1.237874356	3.118956999	11	2.397895273		BAR
170710	170710	2017	REF_050	13	27	3.295836866	8.75193068	0.09	-2.407945609	1.028344525	10	2.302585093		BAR
170710	170710	2017	REF_050	14.5	32	3.465735903	14.66305823	0.18	-1.714798428	1.227574747	12	2.48490665		BAR
170710	170710	2017	REF_050	13	27	3.295836866	8.75193068	0.09	-2.407945609	1.028344525	11	2.397895273		BAR
170710	170710	2017	REF_050	7	33	3.496507561	15.97337757	0.19	-1.660731207	1.189479177	12	2.48490665		BAR
170710	170710	2017	REF_050	15	31	3.433987204	13.39741676	0.11	-2.207274913	0.821053804	12	2.48490665		BAR
170710	170710	2017	REF_050	13	28	3.33220451	9.853583791	0.03	-3.506557897	0.304457755	11.5	2.442347035		BAR
170710	170710	2017	REF_050	15	33	3.496507561	15.97337757	0.23	-1.46967597	1.439895845	12	2.48490665		BAR
170710	170710	2017	REF_050	19.5	43.5	3.772760938	32.86126112	0.22	-1.514127733	0.669481306	14	2.63905733		BAR
170710	170710	2017	REF_050	17	27	3.295836866	8.75193068	0.11	-2.207274913	1.256865531	9	2.197224577		BAR
170710	170710	2017	REF_050	16.5	32.5	3.481240089	15.31253587	0.07	-2.659260037	0.457141786	12.5	2.525728644		BAR
170710	170710	2017	REF_050	18	40	3.688879454	26.53634309	0.14	-1.966112856	0.527578346	13	2.564949357		BAR
170710	170710	2017	REF_050	20.5	46	3.828641396	37.87308257	0.19	-1.660731207	0.501675562	14	2.63905733		BAR
170710	170710	2017	REF_050	16	34	3.526360525	17.32995194	0.17	-1.771956842	0.980960597	13	2.564949357		BAR
170710	170710	2017	REF_050	17.5	36	3.583518938	20.18845475	0.02	-3.912023005	0.099066522	12	2.48490665		BAR
170710	170710	2017	REF_050	13	29	3.36729583	10.9941259	0.01	-4.605170186	0.090957663	10	2.302585093		BAR
170710	170710	2017	REF_050	16	37.5	3.624340933	22.46632025	0.02	-3.912023005	0.089022144	11.5	2.442347035		BAR
170710	170710	2017	REF_050	14	30	3.401197382	12.1749298	0.08	-2.525728644	0.657087978	11	2.397895273		BAR
170710	170710	2017	REF_050	17.5	36.5	3.597312261	20.93461144	0.18	-1.714798428	0.859820114	17	2.833213344		BAR
170710	170710	2017	REF_050	11	27	3.295836866	8.75193068	0.02	-3.912023005	0.228521006	9	2.197224577		BAR
170710	170710	2017	REF_050	14	31.5	3.449987546	14.02474921	0.05	-2.995732274	0.356512614	11	2.397895273		BAR
170710	170710	2017	REF_050	15	31	3.433987204	13.39741676	0.04	-3.218875825	0.29856502	11	2.397895273		BAR
170710	170710	2017	REF_050	12	26.5	3.277144733	8.215271339	0.08	-2.525728644	0.973796199	9.5	2.251291799		BAR
170710	170710	2017	REF_050	15	30	3.401197382	12.1749298	0.12	-2.120263536	0.985631967	11	2.397895273		BAR
170710	170710	2017	REF_050	12.5	26.5	3.277144733	8.215271339	0.02	-3.912023005	0.24344905	10	2.302585093		BAR
170710	170710	2017	REF_050	10	21	3.044522438	2.887505123	0.04	-3.218875825	1.385278928	7	1.945910149		BAR
170710	170710	2017	REF_050	13.5	25	3.218875825	6.660032669	0.01	-4.605170186	0.150149414	8.5	2.140066163		BAR
170713	170718	2017	REF_058	11	22.5	3.113515309	4.241232515	0.004	-5.521460918	0.094312207	11	2.397895273		FOR
170713	170718	2017	REF_058	15	34.5	3.540959324	18.0260928	0.111	-2.198225078	0.615774041	12	2.48490665		FOR
170713	170718	2017	REF_058	12	30.5	3.417726684	12.78087213	0.19	-1.660731207	1.486596518	10	2.302585093		FOR
170713	170718	2017	REF_058	16	38	3.63758616	23.25233324	0.17	-1.771956842	0.731109426	10.5	2.351375257		FOR
170713	170718	2017	REF_058	10.5	23	3.135494216	4.70835725	0.04	-3.218875825	0.849553207	12.5	2.525728644		FOR
170713	170718	2017	REF_058	9.5	20	2.995732274	2.023373966	0.02	-3.912023005	0.988448025	8.5	2.140066163		FOR
170713	170718	2017	REF_058	10.5	20.5	3.020424886	2.451692355	0.03	-3.506557897	1.223644555	9	2.197224577		FOR
170713	170718	2017	REF_058	13	27	3.295836866	8.75193068	0.02	-3.912023005	0.228521006	10	2.302585093		FOR
170713	170718	2017	REF_058	14	31	3.433987204	13.39741676	0.07	-2.659260037	0.522488784	11	2.397895273		FOR
170713	170718	2017	REF_058	12	21.5	3.068052935	3.330943399	0.02	-3.912023005	0.600430497	7.5	2.014903021		FOR
170713	170718	2017	REF_058	11.5	24	3.17805383	5.667269873	0.02	-3.912023005	0.35290361	9	2.197224577		FOR
170713	170718	2017	REF_058	9	12.5	2.525728644	-3.584665387	0.002	-6.214608098		6	1.791759469		FOR
170713	170718	2017	REF_058	10	21	3.044522438	2.887505123	0.07	-2.659260037	2.424238123	7.5	2.014903021		FOR
170713	170718	2017	REF_058	11	21	3.044522438	2.887505123	0.02	-3.912023005	0.692639464	8.5	2.140066163		FOR
170714	170718	2017	REF_083	15	32	3.465735903	14.66305823	0.6	-0.510825624	4.091915825	11	2.397895273		BAR
170714	170718	2017	REF_083	14.5	36	3.583518938	20.18845475	0.11	-2.207274913	0.544865872	11.5	2.442347035		BAR
170714	170718	2017	REF_083	10.5	20	2.995732274	2.023373966	0.002	-6.214608098	0.098844802	6	1.791759469		BAR
170714	170718	2017	REF_083	13	25	3.218875825	6.660032669	0.23	-1.46967597	3.453436513	10	2.302585093		BAR
170714	170718	2017	REF_083	12	27	3.295836866	8.75193068	0.02	-3.912023005	0.228521006	8.5	2.140066163		BAR
170714	170718	2017	REF_083	12.5	25.5	3.238678452	7.169479666	0.01	-4.605170186	0.139480136	9	2.197224577		BAR
	170710	2017	REF_092	17	39	3.663561646	24.86585897	2.54	0.932164081	10.214809	14	2.63905733		FOR
	170710	2017	REF_092	18.5	40	3.688879454	26.53634309	1.81	0.593326845	6.820834331	13	2.564949357		FOR
	170710	2017	REF_092	17	44	3.784189634	33.82915661	2.5	0.916290732	7.390074866	13	2.564949357		FOR
	170710	2017	REF_092	16.5	38	3.63758616	23.25233324	1.12	0.113328685	4.816720922	10.5	2.351375257		FOR
	170710	2017	REF_092	15	35	3.555348061	18.73441418	0.52	-0.653926467	2.775640567	11	2.397895273		FOR
	170710	2017	REF_092	15.5	35.5	3.569532696	19.45512921	1.16	0.148420005	5.962437912	10.5	2.351375257		FOR
	170710	2017	REF_092	13	31	3.433987204	13.39741676	0.22	-1.514127733	1.642107608	9.5	2.251291799		FOR
	170710	2017	REF_092	9	21	3.044522438	2.887505123	0.02	-3.912023005	0.692639464	5	1.609437912		FOR
	170710	2017	REF_092	14	29.5	3.384390263	11.57940745	0.3	-1.203972804	2.590806147	9	2.197224577		FOR
	170710	2017	REF_092	11.5	25.5	3.238678452	7.169479666	0.01	-4.605170186	0.139480136	8.5	2.140066163		FOR
	170710	2017	REF_092	13	29	3.36729583	10.9941259	0.26	-1.347073648	2.364899242	9	2.197224577		FOR
	170710	2017	REF_092	12	26.5	3.277144733	8.215271339	0.33	-1.108662625	4.016909319	8.5	2.140066163		FOR
	170710	2017	REF_092	12	26	3.258096538	7.687840567	0.02	-3.912023005	0.260151077	8	2.079441542		FOR
	170710	2017	REF_092	10	20	2.995732274	2.023373966	0		0	6	1.791759469		FOR
170807	170810	2017	RT_026	11	22	3.091042453	3.78214061	0.23	-1.46967597	6.0812123	7.5	2.014903021		FOR
170807	170810	2017	RT_026	20	50	3.912023005	46.85344475	0.51	-0.673344553	1.088500542	14	2.63905733		FOR
170807	170810	2017	RT_026	18	38.5	3.650658241	24.05209926	0.85	-0.162518929	3.533995061	13	2.564949357		FOR
170807	170810	2017	RT_026	14	30	3.401197382	12.1749298	1.22	0.198850859	10.02059166	10	2.302585093		FOR
170807	170810	2017	RT_026	12	26	3.258096538	7.687840567	0.82	-0.198450939	10.66619414	9	2.197224577		FOR
170807	170810	2017	RT_026	11	23	3.135494216	4.70835725	0.41	-0.891598119	8.707920369	7	1.945910149		FOR
170807	170810	2017	RT_026	19	45	3.80666249	35.81605034	2.87	1.05431203	8.013167205	13	2.564949357		FOR
170807	170810	2017	RT_026	24	52	3.951243719	51.83313054	2.67	0.982078472	5.151145556	10.5	2.351375257		FOR
170807	170810	2017	RT_026	16	35	3.555348061	18.73441418	0.81	-0.210721031	4.32359396	11	2.397895273		FOR
170807	170810	2017	RT_026	15	31	3.433987204	13.39741676	1.94	0.662687973	14.48040346	10	2.302585093		FOR
170807	170810	2017	RT_026	17	34.5	3.540959324	18.0260928	1.1	0.09531018	6.102265267	11	2.397895273		FOR
170807	170810	2017	RT_026	15	32	3.465735903	14.66305823	1.08	0.076961041	7.365448484	11	2.397895273		FOR
170807	170810	2017	RT_026	20	41	3.713572067	28.26579628	2.94	1.078409581	10.40126367	13	2.564949357		FOR
170807	170810	2017	RT_026	11	24	3.17805383	5.667269873	0.44	-0.820980552	7.763879431	9	2.197224577		FOR
170807	170810	2017	RT_026	17	41	3.713572067	28.26579628	1.64	0.494696242	5.80206545	12	2.48490665		FOR
170807	170810	2017	RT_026	17	38	3.63758616	23.25233324	1.59	0.463734016	6.838023452	12	2.48490665		FOR
170807	170810	2017	RT_026	12	26	3.258096538	7.687840567	0.59	-0.527632742	7.674456759	8	2.079441542		FOR
170807	170810	2017	RT_026	11	24	3.17805383	5.667269873	0.54	-0.616186139	9.528397483	9	2.197224577		FOR
170807	170810	2017	RT_026	11	23	3.135494216	4.70835725	0.42	-0.867500568	8.920308671	8	2.079441542		FOR
170807	170810	2017	RT_026	15	29	3.36729583	10.9941259	0.84	-0.174353387	7.640443706	11	2.397895273		FOR
170807	170810	2017	RT_026	14	30.2	3.407841924	12.41604619	1.04	0.039220713	8.376257496	10	2.302585093		FOR
170807	170810	2017	RT_026	14	29.5	3.384390263	11.57940745	0.68	-0.385662481	5.872493934	10	2.302585093		FOR
170807	170810	2017	RT_026	13	32	3.465735903	14.66305823	0.53	-0.634878272	3.614525645	11	2.397895273		FOR
170807	170810	2017	RT_026	17	39	3.663561646	24.86585897	1.74	0.553885113	6.997546323	11	2.397895273		FOR
170807	170810	2017	RT_026	14	40	3.688879454	26.53634309	0.47	-0.755022584	1.771155876	12	2.48490665		FOR
170807	170810	2017	RT_026	17	47	3.850147602	40.00272924	3.54	1.264126727	8.849396198	15	2.708050201		FOR
170808	170810	2017	REF_043	9	20	2.995732274	2.023373966	0		0	17	2.833213344		BAR
170808	170810	2017	REF_043	15	31	3.433987204	13.39741676	0.45	-0.798507696	3.358856472	11	2.397895273		BAR
170808	170810	2017	REF_043	16	34.5	3.540959324	18.0260928	0.07	-2.659260037	0.388325972	11.5	2.442347035		BAR
170808	170810	2017	REF_043	18	39	3.663561646	24.86585897	0.09	-2.407945609	0.361942051	12	2.48490665		BAR
170828	170829	2017	REF_084	21.5	53.5	3.979681654	55.80131081	2.59	0.951657876	4.641468027	14.5	2.674148649	11	FOR
170828	170829	2017	REF_084	18.5	40.4	3.698829785	27.22093313	1.23	0.207014169	4.518581322	12	2.48490665	9.5	FOR
170828	170829	2017	REF_084	16.5	36.5	3.597312261	20.93461144	0.61	-0.494296322	2.913834832	11	2.397895273	9	FOR
170828	170829	2017	REF_084	11	30	3.401197382	12.1749298	0.11	-2.207274913	0.903495969	9.5	2.251291799	8.5	FOR
170828	170829	2017	REF_084	14	28	3.33220451	9.853583791	0.29	-1.237874356	2.943091632	9.5	2.251291799	7	FOR
170828	170829	2017	REF_084	12.5	29.5	3.384390263	11.57940745	0.13	-2.040220829	1.122682664	9.5	2.251291799	8.5	FOR
170828	170829	2017	REF_017	19.5	46	3.828641396	37.87308257	0.25	-1.386294361	0.660099424	14	2.63905733	12	BAR
170828	170829	2017	REF_017	18	37.5	3.624340933	22.46632025	0.54	-0.616186139	2.403597893	12	2.48490665	11	BAR
170828	170829	2017	REF_017	15	33.5	3.511545439	16.64578215	0.13	-2.040220829	0.780978621	11.5	2.442347035	10	BAR
170828	170829	2017	REF_017	14	30	3.401197382	12.1749298	0.11	-2.207274913	0.903495969	11	2.397895273	11	BAR
170828	170829	2017	REF_017	13.5	32	3.465735903	14.66305823	0.23	-1.46967597	1.568567733	10	2.302585093	9	BAR
170828	170829	2017	REF_017	15	34.5	3.540959324	18.0260928	0.23	-1.46967597	1.275928192	12	2.48490665	10.5	BAR
170828	170829	2017	REF_017	16.5	37	3.610917913	21.69382379	0.14	-1.966112856	0.645344967	11	2.397895273	10	BAR
170828	170829	2017	REF_091	17	39	3.663561646	24.86585897	0.37	-0.994252273	1.487983988	12	2.48490665	11	BAR
170828	170829	2017	REF_091	21	51	3.931825633	49.30010341	2.55	0.936093359	5.172402944	14	2.63905733	13	BAR
170828	170829	2017	REF_091	15.5	36	3.583518938	20.18845475	1.81	0.593326845	8.965520256	12	2.48490665	10	BAR
170828	170829	2017	REF_091	15	36	3.583518938	20.18845475	0.61	-0.494296322	3.021528926	12	2.48490665	11	BAR
170828	170829	2017	REF_091	19	46	3.828641396	37.87308257	1.51	0.412109651	3.987000522	15	2.708050201	13.5	BAR
170828	170829	2017	REF_091	15	33	3.496507561	15.97337757	1.62	0.482426149	10.14187509	11	2.397895273	10	BAR
170828	170829	2017	REF_091	18	45	3.80666249	35.81605034	1.37	0.31481074	3.825100721	13	2.564949357	11.5	BAR
170828	170829	2017	REF_091	15	37.5	3.624340933	22.46632025	0.38	-0.967584026	1.691420739	13	2.564949357	11	BAR
170828	170829	2017	REF_091	18	46	3.828641396	37.87308257	1.35	0.300104592	3.564536891	14	2.63905733	12	BAR
170828	170829	2017	REF_091	17.5	41.5	3.725693427	29.15328394	1.4	0.336472237	4.802203425	12.5	2.525728644	11	BAR
170828	170829	2017	REF_091	13	30.5	3.417726684	12.78087213	0.29	-1.237874356	2.269015737	10.5	2.351375257	9	BAR
170828	170829	2017	REF_091	19	42	3.737669618	30.05630016	1.32	0.277631737	4.39175811	13	2.564949357	11	BAR
170828	170829	2017	REF_091	13	37	3.610917913	21.69382379	1.16	0.148420005	5.347144012	11.5	2.442347035	10	BAR
170828	170829	2017	REF_091	13	29	3.36729583	10.9941259	1.35	0.300104592	12.27928453	9.5	2.251291799	8.5	BAR
170828	170829	2017	REF_091	17.5	42.5	3.749504076	30.97511665	0.47	-0.755022584	1.517346989	12.5	2.525728644	11	BAR
170828	170829	2017	REF_091	15	45	3.80666249	35.81605034	1.05	0.048790164	2.931646538	12	2.48490665	10	BAR
170828	170829	2017	REF_091	21	27	3.295836866	8.75193068	0.22	-1.514127733	2.513731062	9.5	2.251291799	8	BAR
170828	170829	2017	REF_091	14	33	3.496507561	15.97337757	1.32	0.277631737	8.263750069	11	2.397895273	9.5	BAR
170828	170829	2017	REF_091	14	31.5	3.449987546	14.02474921	0.59	-0.527632742	4.206848844	10.5	2.351375257	9.5	BAR
170828	170829	2017	REF_091	14	33	3.496507561	15.97337757	0.74	-0.301105093	4.632708372	11	2.397895273	9.5	BAR
170828	170829	2017	REF_091	14	35	3.555348061	18.73441418	0.92	-0.083381609	4.910748695	11	2.397895273	10	BAR
170828	170829	2017	REF_091	17.5	38	3.63758616	23.25233324	1.53	0.425267735	6.579984832	12.5	2.525728644	10.5	BAR
170828	170829	2017	REF_091	16.5	40	3.688879454	26.53634309	1.7	0.530628251	6.406308488	12	2.48490665	11.5	BAR
170628	170630	2017	REF_014	14.5	33.5	3.511545439	16.64578215	1.26	0.231111721	7.569485101	8.5	2.140066163		BAR
170628	170630	2017	REF_014	20	44.5	3.795489189	34.81398758	1.32	0.277631737	3.791579454	14	2.63905733		BAR
170628	170630	2017	REF_014	17	36	3.583518938	20.18845475	1.69	0.524728529	8.371121123	11	2.397895273		BAR
170628	170630	2017	REF_014	12.5	29	3.36729583	10.9941259	1.47	0.385262401	13.37077648	9	2.197224577		BAR
170628	170630	2017	REF_014	19	37	3.610917913	21.69382379	3.15	1.147402453	14.52026176	12	2.48490665		BAR
170628	170630	2017	REF_014	12	30	3.401197382	12.1749298	1.13	0.122217633	9.281367685	8.5	2.140066163		BAR
170628	170630	2017	REF_014	22	48	3.871201011	42.20755366	0.26	-1.347073648	0.616003481	15	2.708050201		BAR
170628	170630	2017	REF_014	8	20	2.995732274	2.023373966	0.21	-1.560647748	10.37870426	7	1.945910149		BAR
170628	170630	2017	REF_014	17.5	45	3.80666249	35.81605034	0.84	-0.174353387	2.345317231	12.5	2.525728644		BAR
170628	170630	2017	REF_014	10	22	3.091042453	3.78214061	0.47	-0.755022584	12.42682513	8	2.079441542		BAR
170628	170630	2017	REF_014	18.5	41	3.713572067	28.26579628	2.34	0.850150929	8.2785568	13	2.564949357		BAR
170628	170630	2017	REF_014	20	50	3.912023005	46.85344475	6.88	1.928618652	14.68408574	14	2.63905733		BAR
170628	170630	2017	REF_014	17	39	3.663561646	24.86585897	2.43	0.887891257	9.772435382	11	2.397895273		BAR
170628	170630	2017	REF_014	9	20	2.995732274	2.023373966	0.03	-3.506557897	1.482672037	7	1.945910149		BAR
170628	170630	2017	REF_014	8	20	2.995732274	2.023373966	0.2	-1.609437912	9.884480246	7	1.945910149		BAR
170628	170630	2017	REF_014	11	24.5	3.198673118	6.159346288	0.53	-0.634878272	8.604809264	7	1.945910149		BAR
170628	170630	2017	REF_014	11	25	3.218875825	6.660032669	0.85	-0.162518929	12.76270016	8	2.079441542		BAR
170628	170630	2017	REF_014	20	45	3.80666249	35.81605034	3.55	1.266947603	9.911757344	14	2.63905733		BAR
170807	170808	2017	RT_024	14	32	3.465735903	14.66305823	1.85	0.615185639	12.61674046	10	2.302585093		FOR
170807	170808	2017	RT_024	21	47	3.850147602	40.00272924	4.72	1.5518088	11.79919493	12	2.48490665		FOR
170807	170808	2017	RT_024	14	33	3.496507561	15.97337757	0.87	-0.139262067	5.446562546	10	2.302585093		FOR
170807	170808	2017	RT_024	17	36.5	3.597312261	20.93461144	2.79	1.026041596	13.32721177	12	2.48490665		FOR
170807	170808	2017	RT_024	18	36	3.583518938	20.18845475	1.55	0.438254931	7.677655468	11	2.397895273		FOR
170807	170808	2017	RT_024	16	37	3.610917913	21.69382379	1.66	0.506817602	7.651947466	10.5	2.351375257		FOR
170807	170808	2017	RT_024	16	38	3.63758616	23.25233324	2.53	0.928219303	10.88062851	12	2.48490665		FOR
170807	170808	2017	RT_024	17	44	3.784189634	33.82915661	1.43	0.357674444	4.227122823	13.5	2.602689685		FOR
170628	170630	2017	RT_013	15.5	29.5	3.384390263	11.57940745	0.36	-1.021651248	3.108967377	8.5	2.140066163		FOR
170628	170630	2017	RT_013	17	38	3.63758616	23.25233324	1.1	0.09531018	4.730708049	11	2.397895273		FOR
170628	170630	2017	RT_013	20	48	3.871201011	42.20755366	1.31	0.270027137	3.103709849	12	2.48490665		FOR
170628	170630	2017	RT_013	26	50	3.912023005	46.85344475	1.64	0.494696242	3.500276252	15	2.708050201		FOR
170628	170630	2017	RT_013	17.5	36	3.583518938	20.18845475	0.31	-1.171182982	1.535531094	10	2.302585093		FOR
170628	170630	2017	RT_013	18.5	41	3.713572067	28.26579628	2.37	0.862889955	8.384692144	5	1.609437912		FOR
170628	170630	2017	RT_013	17	35	3.555348061	18.73441418	2.18	0.779324877	11.6363393	13.5	2.602689685		FOR
170628	170630	2017	RT_013	19	46	3.828641396	37.87308257	1.09	0.086177696	2.87803349	12.5	2.525728644		FOR
170628	170630	2017	RT_013	15	32	3.465735903	14.66305823	0.35	-1.049822124	2.386950898	9	2.197224577		FOR
170628	170630	2017	RT_013	20	39	3.663561646	24.86585897	0.43	-0.84397007	1.729278689	11	2.397895273		FOR
170628	170630	2017	RT_013	16	30.5	3.417726684	12.78087213	0.09	-2.407945609	0.704177298	9	2.197224577		FOR
170628	170630	2017	RT_013	14.5	31.5	3.449987546	14.02474921	0.04	-3.218875825	0.285210091	8.5	2.140066163		FOR
170628	170630	2017	RT_013	11.5	25	3.218875825	6.660032669	0.38	-0.967584026	5.705677718	7	1.945910149		FOR
170628	170630	2017	RT_013	19	40	3.688879454	26.53634309	1.14	0.131028262	4.295995104	12	2.48490665		FOR
170628	170630	2017	RT_013	11.5	25	3.218875825	6.660032669	0.3	-1.203972804	4.504482409	6.5	1.871802177		FOR
170628	170630	2017	RT_013	16	31.5	3.449987546	14.02474921	0.51	-0.673344553	3.636428661	8	2.079441542		FOR
170810	170814	2017	RT_022	11	24	3.17805383	5.667269873	0.11	-2.207274913	1.940969858	9	2.197224577		FOR
170810	170814	2017	RT_022	12	26	3.258096538	7.687840567	0.44	-0.820980552	5.723323685	9	2.197224577		FOR
170810	170814	2017	RT_022	13	27	3.295836866	8.75193068	0.29	-1.237874356	3.313554581	10	2.302585093		FOR
170810	170814	2017	RT_022	13.5	29	3.36729583	10.9941259	0.17	-1.771956842	1.546280274	9	2.197224577		FOR
170810	170814	2017	RT_022	14.5	29	3.36729583	10.9941259	0.91	-0.094310679	8.277147348	9.5	2.251291799		FOR
170810	170814	2017	RT_022	15	32	3.465735903	14.66305823	1.25	0.223143551	8.524824635	10	2.302585093		FOR
170810	170814	2017	RT_022	15	32.5	3.481240089	15.31253587	0.64	-0.446287103	4.179582045	10.5	2.351375257		FOR
170810	170814	2017	RT_022	15	29.5	3.384390263	11.57940745	0.49	-0.713349888	4.23165004	10	2.302585093		FOR
170810	170814	2017	RT_022	14.5	31.5	3.449987546	14.02474921	0.45	-0.798507696	3.208613525	10	2.302585093		FOR
170810	170814	2017	RT_022	14	32	3.465735903	14.66305823	0.56	-0.579818495	3.819121436	10.5	2.351375257		FOR
170810	170814	2017	RT_022	15	31	3.433987204	13.39741676	1.14	0.131028262	8.509103061	10.5	2.351375257		FOR
170810	170814	2017	RT_022	15.5	38	3.63758616	23.25233324	2.38	0.867100488	10.23553196	11.5	2.442347035		FOR
170810	170814	2017	RT_022	17	39	3.663561646	24.86585897	0.58	-0.544727175	2.332515441	11	2.397895273		FOR
170810	170814	2017	RT_022	18	41	3.713572067	28.26579628	0.18	-1.714798428	0.636812062	12	2.48490665		FOR
170810	170814	2017	RT_022	18	46	3.828641396	37.87308257	1.86	0.620576488	4.911139716	13	2.564949357		FOR
170815	170817	2017	RT_027	15	36	3.583518938	20.18845475	1.52	0.418710335	7.529055685	10	2.302585093		FOR
170815	170817	2017	RT_027	12	27	3.295836866	8.75193068	0.89	-0.116533816	10.16918475	9	2.197224577		FOR
170815	170817	2017	RT_027	19	45	3.80666249	35.81605034	4.07	1.403642999	11.36362039	14.5	2.674148649		FOR
170815	170817	2017	RT_027	21	38	3.63758616	23.25233324	3.85	1.348073148	16.55747817	13	2.564949357		FOR
170815	170817	2017	RT_027	13	29	3.36729583	10.9941259	0.42	-0.867500568	3.820221853	9	2.197224577		FOR
170815	170817	2017	RT_027	19	43	3.761200116	31.91000987	3.16	1.150572028	9.902848707	13.5	2.602689685		FOR
170815	170817	2017	RT_027	15	42	3.737669618	30.05630016	1.47	0.385262401	4.890821532	13.5	2.602689685		FOR
170815	170817	2017	RT_027	15	36	3.583518938	20.18845475	1.76	0.565313809	8.717853951	8	2.079441542		FOR
170815	170817	2017	RT_027	17	39	3.663561646	24.86585897	2.93	1.075002423	11.78322456	13	2.564949357		FOR
170815	170817	2017	RT_027	15	35	3.555348061	18.73441418	1.11	0.104360015	5.924925056	12	2.48490665		FOR
170815	170817	2017	RT_027	24	53	3.970291914	54.45557499	4.72	1.5518088	8.66761576	15	2.708050201		FOR
170814	170817	2017	RT_033	16	33	3.496507561	15.97337757	1.2	0.182321557	7.512500063	11	2.397895273		FOR
170814	170817	2017	RT_033	18	43	3.761200116	31.91000987	1.74	0.553885113	5.452834414	13.5	2.602689685		FOR
170814	170817	2017	RT_033	16	38	3.63758616	23.25233324	2.85	1.047318994	12.25683449	12	2.48490665		FOR
170814	170817	2017	RT_033	14	34	3.526360525	17.32995194	2.45	0.896088025	14.13737331	11	2.397895273		FOR
170814	170817	2017	RT_033	20	46	3.828641396	37.87308257	3.11	1.134622726	8.211636837	14	2.63905733		FOR
170814	170817	2017	RT_033	17	34.5	3.540959324	18.0260928	2.47	0.904218151	13.70235928	10.5	2.351375257		FOR
170814	170817	2017	RT_033	14	30	3.401197382	12.1749298	1.44	0.364643114	11.8275836	10	2.302585093		FOR
170814	170817	2017	RT_033	18	43	3.761200116	31.91000987	2.5	0.916290732	7.834532205	12.5	2.525728644		FOR
170814	170817	2017	RT_033	17	35	3.555348061	18.73441418	1.13	0.122217633	6.031680463	10	2.302585093		FOR
170814	170817	2017	RT_033	18	43	3.761200116	31.91000987	5.23	1.654411278	16.38984137	14	2.63905733		FOR
170814	170817	2017	RT_033	17	41	3.713572067	28.26579628	1.26	0.231111721	4.457684431	12	2.48490665		FOR
170814	170817	2017	RT_033	15	34	3.526360525	17.32995194	2.46	0.90016135	14.19507687	11	2.397895273		FOR
170814	170817	2017	RT_033	17	39	3.663561646	24.86585897	2.88	1.057790294	11.58214564	12	2.48490665		FOR
170814	170817	2017	RT_033	17	36	3.583518938	20.18845475	1.9	0.641853886	9.411319606	12	2.48490665		FOR
170814	170817	2017	RT_033	15	31	3.433987204	13.39741676	0.26	-1.347073648	1.940672628	10	2.302585093		FOR
170814	170817	2017	RT_033	18	37	3.610917913	21.69382379	2.14	0.760805829	9.864558781	11	2.397895273		FOR
170810	170814	2017	RT_025	12	29	3.36729583	10.9941259	1.5	0.405465108	13.64364947	9	2.197224577		FOR
170810	170814	2017	RT_025	14	36	3.583518938	20.18845475	1.92	0.652325186	9.510386128	11	2.397895273		FOR
170810	170814	2017	RT_025	15	34.5	3.540959324	18.0260928	0.89	-0.116533816	4.937287353	8	2.079441542		FOR
170810	170814	2017	RT_025	15	33	3.496507561	15.97337757	0.66	-0.415515444	4.131875035	10	2.302585093		FOR
170810	170814	2017	RT_025	18	36	3.583518938	20.18845475	1.29	0.254642218	6.38979068	12	2.48490665		FOR
170810	170814	2017	RT_025	19	41	3.713572067	28.26579628	0.49	-0.713349888	1.733543945	12	2.48490665		FOR
170810	170814	2017	RT_025	14	35	3.555348061	18.73441418	1.8	0.587786665	9.607986578	9	2.197224577		FOR
170810	170814	2017	RT_025	16	39.5	3.676300672	25.6938572	1.22	0.198850859	4.748216628	12	2.48490665		FOR
170810	170814	2017	RT_025	20	36	3.583518938	20.18845475	6.44	1.86252854	31.89942014	14.5	2.674148649		FOR
170809	170811	2017	REF_047	17	39	3.663561646	24.86585897	0.53	-0.634878272	2.131436524	12	2.48490665		BAR
170809	170811	2017	REF_047	15	33	3.496507561	15.97337757	0.53	-0.634878272	3.318020861	11	2.397895273		BAR
170809	170811	2017	REF_047	13	27	3.295836866	8.75193068	0.18	-1.714798428	2.05668905	10	2.302585093		BAR
170809	170811	2017	REF_047	13	26	3.258096538	7.687840567	0.02	-3.912023005	0.260151077	9	2.197224577		BAR
170809	170811	2017	REF_047	22	45.5	3.817712326	36.83564641	0.69	-0.371063681	1.873185534	13	2.564949357		BAR
170809	170811	2017	REF_047	15	30	3.401197382	12.1749298	0.18	-1.714798428	1.47844795	9	2.197224577		BAR
170809	170811	2017	REF_047	15	37	3.610917913	21.69382379	0.49	-0.713349888	2.258707385	8	2.079441542		BAR
170809	170811	2017	REF_047	11	25	3.218875825	6.660032669	0.01	-4.605170186	0.150149414	7	1.945910149		BAR
170809	170811	2017	REF_047	15	31	3.433987204	13.39741676	1.01	0.009950331	7.538766747	11	2.397895273		BAR
170809	170811	2017	REF_047	16	39.5	3.676300672	25.6938572	0.55	-0.597837001	2.140589463	12	2.48490665		BAR
170809	170811	2017	REF_047	24	51	3.931825633	49.30010341	0		0	15	2.708050201		BAR
170809	170811	2017	REF_047	19	42.5	3.749504076	30.97511665	1.26	0.231111721	4.067781291	12	2.48490665		BAR
170809	170811	2017	REF_047	20	43.5	3.772760938	32.86126112	0.81	-0.210721031	2.464908444	13	2.564949357		BAR
170809	170811	2017	REF_047	21	39	3.663561646	24.86585897	1.11	0.104360015	4.463951965	11	2.397895273		BAR
170809	170811	2017	REF_047	17	37	3.610917913	21.69382379	1.28	0.246860078	5.900296841	11	2.397895273		BAR
170809	170811	2017	REF_047	16	38	3.63758616	23.25233324	1.15	0.139761942	4.945740233	12	2.48490665		BAR
170809	170811	2017	REF_047	14.5	33	3.496507561	15.97337757	0.41	-0.891598119	2.566770855	11	2.397895273		BAR
170809	170811	2017	REF_047	9.5	23	3.135494216	4.70835725	0.02	-3.912023005	0.424776603	8	2.079441542		BAR
170809	170811	2017	REF_047	12	29	3.36729583	10.9941259	0.47	-0.755022584	4.275010169	10	2.302585093		BAR
170809	170811	2017	REF_047	13	27	3.295836866	8.75193068	0.3	-1.203972804	3.427815084	9	2.197224577		BAR
170809	170811	2017	REF_047	12	27.5	3.314186005	9.297980064	0.1	-2.302585093	1.075502414	9	2.197224577		BAR
170809	170811	2017	REF_047	12	28	3.33220451	9.853583791	0.04	-3.218875825	0.405943673	9	2.197224577		BAR
170809	170811	2017	REF_047	14	33	3.496507561	15.97337757	0.91	-0.094310679	5.696979214	11	2.397895273		BAR
170809	170811	2017	REF_047	13	28.5	3.349904087	10.41890904	0.81	-0.210721031	7.774326441	9.5	2.251291799		BAR
170809	170811	2017	REF_047	15	31	3.433987204	13.39741676	0.4	-0.916290732	2.985650197	10	2.302585093		BAR
170809	170811	2017	REF_047	13.5	32.5	3.481240089	15.31253587	0.27	-1.30933332	1.763261175	10	2.302585093		BAR
170809	170811	2017	REF_047	15	34	3.526360525	17.32995194	0.77	-0.261364764	4.443174467	10	2.302585093		BAR
170809	170811	2017	REF_047	15.5	36	3.583518938	20.18845475	0.59	-0.527632742	2.922462404	12.5	2.525728644		BAR
170809	170811	2017	REF_047	16	39	3.663561646	24.86585897	1.21	0.19062036	4.866109799	12	2.48490665		BAR
170809	170811	2017	REF_047	19	38.5	3.650658241	24.05209926	1.4	0.336472237	5.820697747	13	2.564949357		BAR
170809	170811	2017	REF_100	20	43	3.761200116	31.91000987	0.13	-2.040220829	0.407395675	14	2.63905733		BAR
170809	170811	2017	REF_100	18	40	3.688879454	26.53634309	0.16	-1.832581464	0.602946681	13	2.564949357		BAR
170809	170811	2017	REF_100	17	38	3.63758616	23.25233324	0.24	-1.427116356	1.032154483	12	2.48490665		BAR
170809	170811	2017	REF_100	17	37	3.610917913	21.69382379	0.09	-2.407945609	0.414864622	13	2.564949357		BAR
170809	170811	2017	REF_100	14	31	3.433987204	13.39741676	0.11	-2.207274913	0.821053804	10	2.302585093		BAR
170809	170811	2017	REF_100	13	33	3.496507561	15.97337757	0.01	-4.605170186	0.062604167	11	2.397895273		BAR
170809	170811	2017	REF_100	13.5	32	3.465735903	14.66305823	0.05	-2.995732274	0.340992985	10	2.302585093		BAR
170809	170811	2017	REF_100	19	28	3.33220451	9.853583791	0.1	-2.302585093	1.014859183	11	2.397895273		BAR
170809	170811	2017	REF_100				-10.224671	0.27	-1.30933332		13	2.564949357		BAR
170809	170811	2017	REF_100	13	26.5	3.277144733	8.215271339	0.03	-3.506557897	0.365173574	10	2.302585093		BAR
170809	170811	2017	REF_100	13	30	3.401197382	12.1749298	0.04	-3.218875825	0.328543989	10	2.302585093		BAR
170809	170811	2017	REF_100	13	28	3.33220451	9.853583791	0.024	-3.729701449	0.243566204	9	2.197224577		BAR
170808	170811	2017	REF_053	23	48	3.871201011	42.20755366	2.64	0.970778917	6.254804581	14.5	2.674148649		FOR
170808	170811	2017	REF_053	28	55	4.007333185	59.98145323	2.79	1.026041596	4.651437819	17	2.833213344		FOR
170808	170811	2017	REF_053	15	30.5	3.417726684	12.78087213	0.46	-0.776528789	3.599128411	9	2.197224577		FOR
170808	170811	2017	REF_053	24	53	3.970291914	54.45557499	2.97	1.088561953	5.453987035	15	2.708050201		FOR
170808	170811	2017	REF_053	27	54.5	3.998200702	58.56383432	4.36	1.472472057	7.444867725	17	2.833213344		FOR
170808	170811	2017	REF_053	16	33	3.496507561	15.97337757	1.67	0.512823626	10.45489592	11	2.397895273		FOR
170808	170811	2017	REF_053	20.5	43	3.761200116	31.91000987	2.2	0.78845736	6.89438834	13	2.564949357		FOR
170808	170811	2017	REF_053	21	47	3.850147602	40.00272924	1.43	0.357674444	3.574756091	15	2.708050201		FOR
170808	170811	2017	REF_053	29	58	4.060443011	69.02351755	8.93	2.189416395	12.9376194	18	2.890371758		FOR
170808	170811	2017	REF_053	24	49	3.891820298	44.49020967	1.18	0.165514438	2.652268912	13.5	2.602689685		FOR
170808	170811	2017	REF_053	25	55	4.007333185	59.98145323	3.94	1.371180723	6.568697135	16.5	2.803360381		FOR
170808	170811	2017	REF_053	20	44	3.784189634	33.82915661	2.08	0.732367894	6.148542288	14	2.63905733		FOR
170808	170811	2017	REF_053	24	52	3.951243719	51.83313054	3.65	1.294727168	7.041828194	16	2.772588722		FOR
170808	170811	2017	REF_053	15	32	3.465735903	14.66305823	0.82	-0.198450939	5.59228496	9.5	2.251291799		FOR
170808	170811	2017	REF_053	24	57	4.043051268	65.90435086	1.72	0.542324291	2.609842867	14.5	2.674148649		FOR
170808	170811	2017	REF_053	25	52.5	3.96081317	53.13298088	2.85	1.047318994	5.363900072	15	2.708050201		FOR
170808	170811	2017	REF_053	12	25	3.218875825	6.660032669	0.26	-1.347073648	3.903884754	9	2.197224577		FOR
170808	170811	2017	REF_053	17	38.5	3.650658241	24.05209926	1.36	0.3074847	5.654392097	12	2.48490665		FOR
170808	170811	2017	REF_053	23	48	3.871201011	42.20755366	1.59	0.463734016	3.767098214	14	2.63905733		FOR
170808	170811	2017	REF_053	22.5	45.5	3.817712326	36.83564641	0.94	-0.061875404	2.551875945	13.5	2.602689685		FOR
170808	170811	2017	REF_053	26	56	4.025351691	62.8915382	6.14	1.814824742	9.762839605	17	2.833213344		FOR
170808	170811	2017	REF_053	15.5	37.6	3.62700405	22.62243401	1.43	0.357674444	6.321158895	12	2.48490665		FOR
170808	170811	2017	REF_053	20	41	3.713572067	28.26579628	1.99	0.688134639	7.040311125	13	2.564949357		FOR
170808	170811	2017	REF_053	19	45	3.80666249	35.81605034	4.99	1.60743591	13.93230117	14.5	2.674148649		FOR
170808	170811	2017	REF_053	19	40.5	3.701301974	27.39357014	2.42	0.88376754	8.834189875	13	2.564949357		FOR
170808	170811	2017	REF_053	21.5	45.5	3.817712326	36.83564641	3.94	1.371180723	10.69616088	14	2.63905733		FOR
170808	170811	2017	REF_053	22	48	3.871201011	42.20755366	1.77	0.570979547	4.193562162	14	2.63905733		FOR
170808	170811	2017	REF_053	20	42	3.737669618	30.05630016	1.72	0.542324291	5.722593901	12.5	2.525728644		FOR
170808	170811	2017	REF_053	19	40	3.688879454	26.53634309	0.13	-2.040220829	0.489894178	13	2.564949357		FOR
170808	170811	2017	REF_053	14	31.5	3.449987546	14.02474921	0.83	-0.186329578	5.91810939	10	2.302585093		FOR
170808	170811	2017	REF_053	11.5	27	3.295836866	8.75193068	0.06	-2.813410717	0.685563017	13	2.564949357		FOR
170809	170811	2017	RT_021	18	45	3.80666249	35.81605034	0.33	-1.108662625	0.921374626	13	2.564949357		BAR
170809	170811	2017	RT_021	17	38.5	3.650658241	24.05209926	0.83	-0.186329578	3.450842236	12	2.48490665		BAR
170809	170811	2017	RT_021	15	35	3.555348061	18.73441418	0.63	-0.46203546	3.362795302	11	2.397895273		BAR
170809	170811	2017	RT_021	17.5	43	3.761200116	31.91000987	1	0	3.133812882	13	2.564949357		BAR
170809	170811	2017	RT_021	22	51	3.931825633	49.30010341	2.19	0.783901544	4.442181352	13	2.564949357		BAR
170809	170811	2017	RT_021	19.5	43	3.761200116	31.91000987	1.12	0.113328685	3.509870428	15.5	2.740840024		BAR
170809	170811	2017	RT_021	13	29.5	3.384390263	11.57940745	0.1	-2.302585093	0.863602049	13	2.564949357		BAR
170809	170811	2017	RT_021	13	32	3.465735903	14.66305823	0.21	-1.560647748	1.432170539	9	2.197224577		BAR
170809	170811	2017	RT_021	13	35	3.555348061	18.73441418	1.16	0.148420005	6.191813573	11.5	2.442347035		BAR
170809	170811	2017	RT_021	14	30.5	3.417726684	12.78087213	0.01	-4.605170186	0.078241922	11	2.397895273		BAR
170809	170811	2017	RT_021	20	44	3.784189634	33.82915661	0.66	-0.415515444	1.950979765	12	2.48490665		BAR
170809	170811	2017	RT_021	14	32	3.465735903	14.66305823	0.69	-0.371063681	4.705703198	9.5	2.251291799		BAR
170809	170811	2017	RT_021	15.5	35.5	3.569532696	19.45512921	1.06	0.058268908	5.448434644	12	2.48490665		BAR
170809	170811	2017	RT_021	15.5	37	3.610917913	21.69382379	0.96	-0.040821995	4.425222631	12	2.48490665		BAR
170809	170811	2017	RT_021	23.5	55	4.007333185	59.98145323	1.23	0.207014169	2.050633877	16	2.772588722		BAR
170809	170811	2017	RT_021	20.5	49.5	3.90197267	45.66157936	1.96	0.672944473	4.292448986	13	2.564949357		BAR
170809	170811	2017	RT_021	13	30	3.401197382	12.1749298	0.45	-0.798507696	3.696119875	14	2.63905733		BAR
170809	170811	2017	RT_021	17	37	3.610917913	21.69382379	1.8	0.587786665	8.297292433	9.5	2.251291799		BAR
170809	170811	2017	RT_021	13	28	3.33220451	9.853583791	0.39	-0.94160854	3.957950815	7	1.945910149		BAR
170809	170811	2017	RT_021	13.5	29.5	3.384390263	11.57940745	0.48	-0.733969175	4.145289836	8.5	2.140066163		BAR
170809	170811	2017	RT_021	14	28.5	3.349904087	10.41890904	0.16	-1.832581464	1.53566942	9	2.197224577		BAR
170809	170811	2017	RT_021	14	28	3.33220451	9.853583791	0.29	-1.237874356	2.943091632	7.5	2.014903021		BAR
170809	170811	2017	RT_021	13	36.5	3.597312261	20.93461144	0.49	-0.713349888	2.340621422	11.5	2.442347035		BAR
170809	170811	2017	RT_021	15	36.5	3.597312261	20.93461144	0.33	-1.108662625	1.576336876	11.5	2.442347035		BAR
170809	170811	2017	RT_021	13.5	30.5	3.417726684	12.78087213	0.68	-0.385662481	5.320450695	9	2.197224577		BAR
170809	170811	2017	RT_021	11	20.5	3.020424886	2.451692355	0.01	-4.605170186	0.407881518	6	1.791759469		BAR
170809	170811	2017	RT_021	19.5	45	3.80666249	35.81605034	0.85	-0.162518929	2.373237674	13	2.564949357		BAR
170809	170811	2017	RT_021	15	36	3.583518938	20.18845475	0.23	-1.46967597	1.139265005	11	2.397895273		BAR
170809	170811	2017	RT_021	12.5	28	3.33220451	9.853583791	0.08	-2.525728644	0.811887347	8	2.079441542		BAR
170809	170811	2017	RT_021	14	33.5	3.511545439	16.64578215	0.81	-0.210721031	4.866097565	9	2.197224577		BAR
170809	170811	2017	RT_021	16	35.5	3.569532696	19.45512921	0.15	-1.897119985	0.771004902	9.5	2.251291799		BAR
170808	170811	2017	REF_003	22	51.5	3.941581808	50.55563284	2.64	0.970778917	5.221970039	15.5	2.740840024		BAR
170808	170811	2017	REF_003	17	43.5	3.772760938	32.86126112	2.01	0.698134722	6.116624656	13.5	2.602689685		BAR
170808	170811	2017	REF_003	14	30	3.401197382	12.1749298	0.24	-1.427116356	1.971263933	9	2.197224577		BAR
170808	170811	2017	REF_003	23.5	55	4.007333185	59.98145323	4.7	1.547562509	7.835755465	12	2.48490665		BAR
170808	170811	2017	REF_003	15	24	3.17805383	5.667269873	0.49	-0.713349888	8.646138457	11	2.397895273		BAR
170808	170811	2017	REF_003	22	52.5	3.96081317	53.13298088	3.41	1.226712291	6.417859385	15.5	2.740840024		BAR
170808	170811	2017	REF_003	17	41	3.713572067	28.26579628	1.42	0.350656872	5.023739597	12	2.48490665		BAR
170808	170811	2017	REF_003	18.5	44	3.784189634	33.82915661	1.44	0.364643114	4.256683123	14.5	2.674148649		BAR
170808	170811	2017	REF_003	26	61.5	4.119037175	80.83355114	10.26	2.32825284	12.69274931	17	2.833213344		BAR
170808	170811	2017	REF_003	17	43	3.761200116	31.91000987	3.24	1.17557333	10.15355374	13.5	2.602689685		BAR
170808	170811	2017	REF_003	15	34.5	3.540959324	18.0260928	0.37	-0.994252273	2.052580135	14	2.63905733		BAR
170822	170828	2017	RT_035	18.5	42	3.737669618	30.05630016	3.29	1.190887565	10.94612438	13	2.564949357	11.5	FOR
170822	170828	2017	RT_035	19	50.5	3.921973336	48.06616447	11.28	2.423031246	23.46765157	13	2.564949357	12.5	FOR
170822	170828	2017	RT_035	15	32	3.465735903	14.66305823	1.63	0.488580015	11.11637132	11.5	2.442347035	10	FOR
170822	170828	2017	RT_035	14	30	3.401197382	12.1749298	0.33	-1.108662625	2.710487908	10	2.302585093	9	FOR
170822	170828	2017	RT_035	15	33	3.496507561	15.97337757	0.92	-0.083381609	5.759583382	10.5	2.351375257	10	FOR
170822	170828	2017	RT_035	20	43.5	3.772760938	32.86126112	5.04	1.617406082	15.33720809	12	2.48490665	10.5	FOR
170822	170828	2017	RT_035	16	36.5	3.597312261	20.93461144	3.1	1.131402111	14.80801308	12	2.48490665	11	FOR
170822	170828	2017	RT_035	15	31	3.433987204	13.39741676	0.74	-0.301105093	5.523452864	10	2.302585093	8.5	FOR
170822	170828	2017	RT_035	15	32	3.465735903	14.66305823	0.69	-0.371063681	4.705703198	11.5	2.442347035	10	FOR
170822	170828	2017	RT_035	15	37	3.610917913	21.69382379	2.05	0.717839793	9.44969416	12	2.48490665	10	FOR
170822	170828	2017	RT_035	15	36	3.583518938	20.18845475	4.04	1.396244692	20.01143748	10.5	2.351375257	10	FOR
170823	170825	2017	REF_005	18	44.5	3.795489189	34.81398758	1.48	0.392042088	4.251164842	14	2.63905733	11.5	BAR
170823	170825	2017	REF_005	17	39	3.663561646	24.86585897	1.24	0.21511138	4.98675715	12.5	2.525728644	11	BAR
170823	170825	2017	REF_005	18	43	3.761200116	31.91000987	1.32	0.277631737	4.136633004	11	2.397895273	11	BAR
170823	170825	2017	REF_005	18	38	3.63758616	23.25233324	1.27	0.2390169	5.461817475	11	2.397895273	11	BAR
170823	170825	2017	REF_005	15.5	36	3.583518938	20.18845475	1.23	0.207014169	6.092591113	11	2.397895273	9	BAR
170823	170825	2017	REF_005	17	39	3.663561646	24.86585897	1.09	0.086177696	4.383520398	11	2.397895273	11	BAR
170823	170825	2017	REF_005	14	29	3.36729583	10.9941259	1.02	0.019802627	9.277681643	8	2.079441542	9	BAR
170823	170825	2017	REF_005	22	54	3.988984047	57.17059325	2.36	0.858661619	4.127996345	15.5	2.740840024	11.5	BAR
170823	170825	2017	REF_005	16	41	3.713572067	28.26579628	0.36	-1.021651248	1.273624123	12.5	2.525728644	10	BAR
170823	170825	2017	REF_005	21	50	3.912023005	46.85344475	2.62	0.963174318	5.591904744	15.5	2.740840024	14	BAR
170823	170825	2017	REF_005	19.5	47.5	3.860729711	41.09558052	2.25	0.810930216	5.475041285	15	2.708050201	12.5	BAR
170823	170825	2017	REF_005	15	32	3.465735903	14.66305823	1.09	0.086177696	7.433647081	11	2.397895273	8	BAR
170823	170825	2017	REF_005	14	31.5	3.449987546	14.02474921	0.84	-0.174353387	5.989411913	10	2.302585093	9	BAR
170823	170825	2017	REF_005	24	53	3.970291914	54.45557499	6.73	1.906575144	12.3586979	14	2.63905733	14.5	BAR
170823	170825	2017	REF_005	13.5	30.5	3.417726684	12.78087213	0.89	-0.116533816	6.963531056	9.5	2.251291799	8.5	BAR
170823	170825	2017	REF_005	18	44	3.784189634	33.82915661	1.11	0.104360015	3.28119324	13	2.564949357	10.5	BAR
170823	170825	2017	REF_005	23	54	3.988984047	57.17059325	3.39	1.220829921	5.929621869	14	2.63905733	14	BAR
170823	170825	2017	REF_005	13	35	3.555348061	18.73441418	0.1	-2.302585093	0.533777032	11	2.397895273	9	BAR
170823	170825	2017	REF_005	11	25.5	3.238678452	7.169479666	0.59	-0.527632742	8.229328033	9	2.197224577	8	BAR
170823	170825	2017	REF_005	13	29.5	3.384390263	11.57940745	0.37	-0.994252273	3.195327582	10	2.302585093	9	BAR
170823	170825	2017	REF_005	13	30.5	3.417726684	12.78087213	0.7	-0.356674944	5.476934538	11	2.397895273	8	BAR
170823	170825	2017	REF_005	12	28	3.33220451	9.853583791	0.61	-0.494296322	6.190641019	9	2.197224577	8	BAR
170816	170822	2017	REF_082	20.5	48	3.871201011	42.20755366	1.64	0.494696242	3.885560422	14	2.63905733		BAR
170816	170822	2017	REF_082	15	37	3.610917913	21.69382379	0.85	-0.162518929	3.918165871	11	2.397895273		BAR
170816	170822	2017	REF_082	17	44	3.784189634	33.82915661	0.88	-0.127833372	2.601306353	14	2.63905733		BAR
170816	170822	2017	REF_082	15.5	38	3.63758616	23.25233324	1.05	0.048790164	4.515675865	11	2.397895273		BAR
170816	170822	2017	REF_082	21	49	3.891820298	44.49020967	3.24	1.17557333	7.282501081	15	2.708050201		BAR
170816	170822	2017	REF_082	14	35	3.555348061	18.73441418	0.41	-0.891598119	2.188485832	11.5	2.442347035		BAR
170816	170822	2017	REF_082	17	41	3.713572067	28.26579628	0.54	-0.616186139	1.910436185	13	2.564949357		BAR
170816	170822	2017	REF_082	19	43	3.761200116	31.91000987	0.94	-0.061875404	2.945784109	13	2.564949357		BAR
170816	170822	2017	REF_082	23	43	3.761200116	31.91000987	2.17	0.774727168	6.800373954	14	2.63905733		BAR
170816	170822	2017	REF_082	11	31	3.433987204	13.39741676	0.13	-2.040220829	0.970336314	13.5	2.602689685		BAR
170816	170822	2017	REF_082	19	42	3.737669618	30.05630016	1.18	0.165514438	3.925965583	10	2.302585093		BAR
170816	170822	2017	REF_082	16.5	36	3.583518938	20.18845475	0.85	-0.162518929	4.210327192	14	2.63905733		BAR
170816	170822	2017	REF_082	17	38	3.63758616	23.25233324	0.64	-0.446287103	2.752411956	12	2.48490665		BAR
170816	170822	2017	REF_082	13	30	3.401197382	12.1749298	0.1	-2.302585093	0.821359972	14	2.63905733		BAR
170816	170822	2017	REF_082	17.5	40	3.688879454	26.53634309	1.01	0.009950331	3.806100925	9	2.197224577		BAR
170816	170822	2017	REF_082	22	44	3.784189634	33.82915661	0.55	-0.597837001	1.62581647	13	2.564949357		BAR
170816	170822	2017	REF_082	13	28	3.33220451	9.853583791	0.96	-0.040821995	9.742648161	11	2.397895273		BAR
170816	170822	2017	REF_082	13	26	3.258096538	7.687840567	0.34	-1.078809661	4.422568302	10	2.302585093		BAR
170816	170822	2017	REF_082	14	36	3.583518938	20.18845475	0.38	-0.967584026	1.882263921	11	2.397895273		BAR
170816	170822	2017	REF_082	12	29	3.36729583	10.9941259	0.26	-1.347073648	2.364899242	10	2.302585093		BAR
170816	170822	2017	REF_082	13	32	3.465735903	14.66305823	0.18	-1.714798428	1.227574747	10	2.302585093		BAR
170816	170822	2017	REF_082	14	32	3.465735903	14.66305823	0.36	-1.021651248	2.455149495	11	2.397895273		BAR
170816	170822	2017	REF_082	13	30	3.401197382	12.1749298	0.56	-0.579818495	4.599615844	11.5	2.442347035		BAR
170816	170822	2017	REF_082	16	35	3.555348061	18.73441418	0.85	-0.162518929	4.537104773	13	2.564949357		BAR
170816	170822	2017	REF_082	12.5	29.5	3.384390263	11.57940745	0.26	-1.347073648	2.245365328	11	2.397895273		BAR
170816	170822	2017	REF_082	14	32.5	3.481240089	15.31253587	0.89	-0.116533816	5.812231281	12	2.48490665		BAR
170816	170822	2017	REF_082	13	31	3.433987204	13.39741676	0.3	-1.203972804	2.239237648	11	2.397895273		BAR
170816	170822	2017	REF_082	13	28	3.33220451	9.853583791	0.6	-0.510825624	6.089155101	10.5	2.351375257		BAR
170816	170822	2017	REF_082	15	31	3.433987204	13.39741676	0.83	-0.186329578	6.195224159	12	2.48490665		BAR
170816	170822	2017	REF_082	13	32	3.465735903	14.66305823	0.3	-1.203972804	2.045957912	10	2.302585093		BAR
170816	170822	2017	REF_082	13	28	3.33220451	9.853583791	0.25	-1.386294361	2.537147959	11	2.397895273		BAR
170816	170822	2017	REF_082	12	27	3.295836866	8.75193068	0.017	-4.074541935	0.194242855	10.5	2.351375257		BAR
170822	170828	2017	RT_034	16	40	3.688879454	26.53634309	1.66	0.506817602	6.255571817	12	2.48490665	11	FOR
170822	170828	2017	RT_034	22	50	3.912023005	46.85344475	3.44	1.235471471	7.34204287	15	2.708050201	13.5	FOR
170822	170828	2017	RT_034	14	32	3.465735903	14.66305823	2	0.693147181	13.63971942	10	2.302585093	9	FOR
170822	170828	2017	RT_034	14	33	3.496507561	15.97337757	1.68	0.518793793	10.51750009	10.5	2.351375257	9.5	FOR
170822	170828	2017	RT_034	16	35	3.555348061	18.73441418	1.91	0.647103242	10.19514131	11	2.397895273	10	FOR
170822	170828	2017	RT_034	15.5	35	3.555348061	18.73441418	2.46	0.90016135	13.13091499	11.5	2.442347035	11	FOR
170822	170828	2017	RT_034	17	42	3.737669618	30.05630016	2.51	0.920282753	8.350994588	13	2.564949357	12	FOR
170822	170828	2017	RT_034	16	43	3.761200116	31.91000987	4.61	1.528227857	14.44687739	13	2.564949357	11.5	FOR
170822	170828	2017	RT_034	19.5	42	3.737669618	30.05630016	4.12	1.415853163	13.70760865	13.5	2.602689685	12	FOR
170822	170828	2017	RT_034	17	38	3.63758616	23.25233324	4.18	1.430311247	17.97669059	11	2.397895273	10	FOR
170822	170828	2017	RT_034	20	48.5	3.881563798	43.33898323	0.33	-1.108662625	0.761439183	14	2.63905733	12.5	FOR
170822	170828	2017	RT_034	13	27.5	3.314186005	9.297980064	0.73	-0.314710745	7.851167619	9.5	2.251291799	8.5	FOR
170822	170828	2017	RT_034	22	47.5	3.860729711	41.09558052	5.24	1.656321498	12.75076282	15	2.708050201	14	FOR
170822	170828	2017	RT_034	19	45	3.80666249	35.81605034	3.5	1.252762968	9.772155128	13.5	2.602689685	11.5	FOR
170822	170828	2017	RT_034	19.5	39.5	3.676300672	25.6938572	3.25	1.178654996	12.64893774	10.5	2.351375257	9	FOR
170822	170828	2017	RT_034	15	33	3.496507561	15.97337757	1.72	0.542324291	10.76791676	11	2.397895273	9	FOR
170822	170828	2017	RT_034	19	35	3.555348061	18.73441418	2.29	0.828551818	12.22349404	11	2.397895273	10	FOR
170822	170828	2017	RT_034	10	32.5	3.481240089	15.31253587	1.73	0.548121409	11.29793271	10.5	2.351375257	9	FOR
170822	170828	2017	RT_034	16	33.5	3.511545439	16.64578215	3.12	1.137833002	18.74348692	11	2.397895273	10	FOR
170822	170828	2017	RT_034	15	31.5	3.449987546	14.02474921	1.27	0.2390169	9.055420392	12	2.48490665	10	FOR
170822	170828	2017	RT_034	14	27.5	3.314186005	9.297980064	0.72	-0.328504067	7.743617378	11.5	2.442347035	9.5	FOR
170818	170822	2017	REF_070	20	40.5	3.701301974	27.39357014	0.12	-2.120263536	0.438059002	13	2.564949357		BAR
170818	170822	2017	REF_070	16	35	3.555348061	18.73441418	0.12	-2.120263536	0.640532439	12	2.48490665		BAR
170818	170822	2017	REF_070				-10.224671	0.35	-1.049822124		13	2.564949357		BAR
170818	170822	2017	REF_070	18	39.5	3.676300672	25.6938572	0.16	-1.832581464	0.622716935	13	2.564949357		BAR
170818	170822	2017	REF_070	13	38	3.63758616	23.25233324	0.5	-0.693147181	2.15032184	13.5	2.602689685		BAR
170818	170822	2017	REF_070	23	50	3.912023005	46.85344475	0.32	-1.139434283	0.682980732	15	2.708050201		BAR
170818	170822	2017	REF_070	19	35	3.555348061	18.73441418	0.55	-0.597837001	2.935773677	12	2.48490665		BAR
170818	170822	2017	REF_070	19	45	3.80666249	35.81605034	0.33	-1.108662625	0.921374626	14	2.63905733		BAR
170818	170822	2017	REF_070	14	28	3.33220451	9.853583791	0.12	-2.120263536	1.21783102	12	2.48490665		BAR
170818	170822	2017	REF_070	19	43	3.761200116	31.91000987	0.71	-0.342490309	2.225007146	14	2.63905733		BAR
170818	170822	2017	REF_070	24	54	3.988984047	57.17059325	0.79	-0.235722334	1.381829285	16	2.772588722		BAR
170818	170822	2017	REF_070	23	57	4.043051268	65.90435086	0.47	-0.755022584	0.713154737	16	2.772588722		BAR
170818	170822	2017	REF_070	20	44	3.784189634	33.82915661	0.49	-0.713349888	1.448454674	15	2.708050201		BAR
170818	170822	2017	REF_070	20	45	3.80666249	35.81605034	0.7	-0.356674944	1.954431026	15	2.708050201		BAR
170818	170822	2017	REF_070	18	46	3.828641396	37.87308257	0.79	-0.235722334	2.085914181	13	2.564949357		BAR
170818	170822	2017	REF_070	22	48	3.871201011	42.20755366	0.42	-0.867500568	0.995082547	11	2.397895273		BAR
170818	170822	2017	REF_070	17	41	3.713572067	28.26579628	0.59	-0.527632742	2.087328424	14	2.63905733		BAR
170818	170822	2017	REF_070	18	37	3.610917913	21.69382379	0.09	-2.407945609	0.414864622	12	2.48490665		BAR
170818	170822	2017	REF_070		37	3.610917913	21.69382379	0.17	-1.771956842	0.783633174	11	2.397895273		BAR
170818	170822	2017	REF_070	17	43	3.761200116	31.91000987	0.28	-1.272965676	0.877467607	13	2.564949357		BAR
170818	170822	2017	REF_070	16	33	3.496507561	15.97337757	0.11	-2.207274913	0.688645839	11	2.397895273		BAR
170818	170822	2017	REF_070	18	37	3.610917913	21.69382379	0.26	-1.347073648	1.198497796	13	2.564949357		BAR
170818	170822	2017	REF_070				-10.224671	0.14	-1.966112856		11	2.397895273		BAR
170818	170822	2017	REF_070	17	34	3.526360525	17.32995194	0.18	-1.714798428	1.038664161	11	2.397895273		BAR
170818	170822	2017	REF_070	16	36	3.583518938	20.18845475	0.07	-2.659260037	0.346732828	12	2.48490665		BAR
170818	170822	2017	REF_070	17	35	3.555348061	18.73441418	0.29	-1.237874356	1.547953393	12	2.48490665		BAR
170818	170822	2017	REF_070	20	37	3.610917913	21.69382379	0.14	-1.966112856	0.645344967	13	2.564949357		BAR
170818	170822	2017	REF_070	13	33	3.496507561	15.97337757	0.38	-0.967584026	2.378958353	13	2.564949357		BAR
170818	170822	2017	REF_070	14	28	3.33220451	9.853583791	0.13	-2.040220829	1.319316938	10	2.302585093		BAR
170818	170822	2017	REF_070	14	30	3.401197382	12.1749298	0.27	-1.30933332	2.217671925	10	2.302585093		BAR
170818	170822	2017	REF_070	11.5	28	3.33220451	9.853583791	0.06	-2.813410717	0.60891551	10.5	2.351375257		BAR
170818	170822	2017	REF_070	13	32	3.465735903	14.66305823	0.12	-2.120263536	0.818383165	11	2.397895273		BAR
170816	170822	2017	REF_065	21.5	45.5	3.817712326	36.83564641	1.82	0.598836501	4.940866191	14	2.63905733	12.5	BAR
170816	170822	2017	REF_065	21.5	48	3.871201011	42.20755366	2.81	1.033184483	6.657576088	12.5	2.525728644	12.5	BAR
170816	170822	2017	REF_065	20	43	3.761200116	31.91000987	1	0	3.133812882	14	2.63905733	12	BAR
170816	170822	2017	REF_065	14	33	3.496507561	15.97337757	0.74	-0.301105093	4.632708372	9.5	2.251291799	10.5	BAR
170816	170822	2017	REF_065	16	35.5	3.569532696	19.45512921	0.66	-0.415515444	3.392421571	11.5	2.442347035	9.5	BAR
170816	170822	2017	REF_065	20	47.5	3.860729711	41.09558052	2.1	0.741937345	5.110038533	13.5	2.602689685	12	BAR
170816	170822	2017	REF_065	18.5	45	3.80666249	35.81605034	4.74	1.556037136	13.23429009	14	2.63905733	12	BAR
170816	170822	2017	REF_065	20	46	3.828641396	37.87308257	3.6	1.280933845	9.505431709	14.5	2.674148649	13	BAR
170816	170822	2017	REF_065	24	53	3.970291914	54.45557499	5.55	1.713797928	10.19179396	15	2.708050201	13	BAR
170816	170822	2017	REF_065	20.5	44	3.784189634	33.82915661	4.83	1.574846468	14.27762464	14.5	2.674148649	13	BAR
170816	170822	2017	REF_065	17	38	3.63758616	23.25233324	1.3	0.262364264	5.590836785	12	2.48490665	10	BAR
170816	170822	2017	REF_065	18	41.5	3.725693427	29.15328394	3.99	1.383791231	13.68627976	14	2.63905733	12	BAR
170816	170822	2017	REF_065	20	44	3.784189634	33.82915661	0.65	-0.430782916	1.921419465	14	2.63905733	12	BAR
170816	170822	2017	REF_065	19	37	3.610917913	21.69382379	5.37	1.680827909	24.75358909	15	2.708050201	13	BAR
170816	170822	2017	REF_065	16.5	36	3.583518938	20.18845475	2.17	0.774727168	10.74871766	12	2.48490665	10	BAR
170816	170822	2017	REF_065	22.5	51	3.931825633	49.30010341	6.04	1.798404012	12.2514956	16	2.772588722	14	BAR
170816	170822	2017	REF_065	20	45	3.80666249	35.81605034	1.95	0.667829373	5.444486428	14	2.63905733	12	BAR
170816	170822	2017	REF_065	22	49	3.891820298	44.49020967	0.91	-0.094310679	2.045393822	16.5	2.803360381	14.5	BAR
170816	170822	2017	REF_065	24.5	50	3.912023005	46.85344475	6.67	1.89761986	14.23587963	15	2.708050201	13	BAR
170816	170822	2017	REF_065	21	41	3.713572067	28.26579628	7.28	1.985130862	25.75551005	13	2.564949357	12	BAR
170816	170822	2017	REF_065	17	38	3.63758616	23.25233324	1.29	0.254642218	5.547830348	12	2.48490665	11	BAR
170816	170822	2017	REF_065	16	37	3.610917913	21.69382379	0.87	-0.139262067	4.010358009	12	2.48490665	10	BAR
170816	170822	2017	REF_065	18	42	3.737669618	30.05630016	2.6	0.955511445	8.650432641	14	2.63905733	12	BAR
170816	170822	2017	REF_065	15	35	3.555348061	18.73441418	1.28	0.246860078	6.832346011	11	2.397895273	10	BAR
170816	170822	2017	REF_065	17	36	3.583518938	20.18845475	1.18	0.165514438	5.844924808	12	2.48490665	10.5	BAR
170816	170822	2017	REF_065	15	32.5	3.481240089	15.31253587	0.5	-0.693147181	3.265298472	11	2.397895273	10	BAR
170816	170822	2017	REF_065	13	30.5	3.417726684	12.78087213	0.05	-2.995732274	0.39120961	10.5	2.351375257	9	BAR
170816	170822	2017	REF_065	14	29.5	3.384390263	11.57940745	0.34	-1.078809661	2.936246967	10.5	2.351375257	9	BAR
170816	170822	2017	REF_065	14	28	3.33220451	9.853583791	0.05	-2.995732274	0.507429592	9	2.197224577	8.5	BAR
170814	170816	2017	RT_028	20	52	3.951243719	51.83313054	9.98	2.30058309	19.25409462	15	2.708050201		FOR
170814	170816	2017	RT_028	26	56	4.025351691	62.8915382	8.96	2.192770227	14.24674965	15	2.708050201		FOR
170814	170816	2017	RT_028	19	38.5	3.650658241	24.05209926	4.32	1.463255402	17.96101019	12	2.48490665		FOR
170814	170816	2017	RT_028	20	42	3.737669618	30.05630016	2.08	0.732367894	6.920346113	11.5	2.442347035		FOR
170814	170816	2017	RT_028	16	38	3.63758616	23.25233324	0.86	-0.15082289	3.698553565				FOR
170814	170816	2017	RT_028	34	64	4.158883083	90.19174036	1.68	0.518793793	1.862698284	18	2.890371758		FOR
170814	170816	2017	RT_028	17	36	3.583518938	20.18845475	2.01	0.698134722	9.956185478	10	2.302585093		FOR
170814	170816	2017	RT_028	38	17	2.833213344	-0.396218448	2.99	1.095273387		12	2.48490665		FOR
170814	170816	2017	RT_028	22	42	3.737669618	30.05630016	8.06	2.086913557	26.81634119	11	2.397895273		FOR
170814	170816	2017	RT_028	19	43	3.761200116	31.91000987	1.29	0.254642218	4.042618618	14	2.63905733		FOR
170814	170816	2017	RT_028	17	39	3.663561646	24.86585897	1.05	0.048790164	4.222657264	12	2.48490665		FOR
170814	170816	2017	RT_028	14	28	3.33220451	9.853583791	0.42	-0.867500568	4.26240857	9	2.197224577		FOR
170814	170816	2017	RT_028	18	35	3.555348061	18.73441418	0.67	-0.400477567	3.576306115	10.5	2.351375257		FOR
170814	170816	2017	RT_028	19			-10.224671	1.01	0.009950331		13	2.564949357		FOR
170814	170816	2017	RT_028	14	34.5	3.540959324	18.0260928	1.2	0.182321557	6.657016655	10.5	2.351375257		FOR
170814	170816	2017	RT_028	20	45	3.80666249	35.81605034	2.87	1.05431203	8.013167205	14	2.63905733		FOR
170814	170816	2017	RT_028	13	23.5	3.157000421	5.183655365	0.21	-1.560647748	4.051195251	9	2.197224577		FOR
170814	170816	2017	RT_028	22.5	48	3.871201011	42.20755366	6.54	1.877937165	15.4948568	14	2.63905733		FOR
170814	170816	2017	RT_028	15	31	3.433987204	13.39741676	1.18	0.165514438	8.807668081	11	2.397895273		FOR
170814	170816	2017	RT_028	11.5	26.5	3.277144733	8.215271339	9.05	2.202764758	110.160695	9	2.197224577		FOR
170814	170816	2017	RT_028	11.5	28	3.33220451	9.853583791	0.07	-2.659260037	0.710401428	19	2.944438979		FOR
170814	170816	2017	RT_028	12	27	3.295836866	8.75193068	0.45	-0.798507696	5.141722626	8.5	2.140066163		FOR
170814	170816	2017	RT_028	10	26.5	3.277144733	8.215271339	0.02	-3.912023005	0.24344905	4	1.386294361		FOR
170815	170817	2017	RT_031	17	27	3.295836866	8.75193068	2.14	0.760805829	24.4517476	12.5	2.525728644		BAR
170815	170817	2017	RT_031	18.5	40	3.688879454	26.53634309	3.42	1.229640551	12.88798531	12	2.48490665		BAR
170815	170817	2017	RT_031	20	45.5	3.817712326	36.83564641	4.85	1.578978705	13.16659397	13.5	2.602689685		BAR
170815	170817	2017	RT_031	29	61	4.110873864	79.05735275	3.81	1.337629189	4.819286084	18	2.890371758		BAR
170815	170817	2017	RT_031	11.5	27	3.295836866	8.75193068	0.1	-2.302585093	1.142605028	4.8	1.568615918		BAR
170815	170817	2017	RT_031	21	56	4.025351691	62.8915382	2.83	1.040276712	4.499810437	14	2.63905733		BAR
170815	170817	2017	RT_031	16.5	40	3.688879454	26.53634309	1.35	0.300104592	5.087362623	6.5	1.871802177		BAR
170815	170817	2017	RT_031	16.5	42	3.737669618	30.05630016	2.3	0.832909123	7.652305798	16	2.772588722		BAR
170815	170817	2017	RT_031	23.5	55.5	4.016383021	61.42387652	9.2	2.219203484	14.97788893	7.5	2.014903021		BAR
170815	170817	2017	RT_031	29.5	62.5	4.135166557	84.47972726	4.01	1.388791241	4.746700931	13	2.564949357		BAR
170815	170817	2017	RT_031	20.5	43	3.761200116	31.91000987	3.05	1.115141591	9.55812929	14.5	2.674148649		BAR
170815	170817	2017	RT_031	17.5	40.5	3.701301974	27.39357014	3.8	1.335001067	13.8718684	14	2.63905733		BAR
170815	170817	2017	RT_031	13.5	26.5	3.277144733	8.215271339	0.19	-1.660731207	2.312765972	10	2.302585093		BAR
170815	170817	2017	RT_031	19.5	47.5	3.860729711	41.09558052	6.61	1.888583654	16.08445462	13	2.564949357		BAR
170815	170817	2017	RT_031	18.5	49.5	3.90197267	45.66157936	1.44	0.364643114	3.153635989	12	2.48490665		BAR
170815	170817	2017	RT_031	27.5	55.5	4.016383021	61.42387652	6.37	1.85159947	10.37056005	16	2.772588722		BAR
170815	170817	2017	RT_031	19	46	3.828641396	37.87308257	3.66	1.297463147	9.663855571	13	2.564949357		BAR
170815	170817	2017	RT_031	19	48	3.871201011	42.20755366	3.23	1.172482137	7.652658635	14	2.63905733		BAR
170815	170817	2017	RT_031	16	33	3.496507561	15.97337757	0.91	-0.094310679	5.696979214	11	2.397895273		BAR
170815	170817	2017	RT_031	18	42	3.737669618	30.05630016	2.36	0.858661619	7.851931167	14	2.63905733		BAR
170815	170817	2017	RT_031	20	43	3.761200116	31.91000987	2.09	0.737164066	6.549668923	14	2.63905733		BAR
170815	170817	2017	RT_031	26	51	3.931825633	49.30010341	1.88	0.631271777	3.813379425	17	2.833213344		BAR
170815	170817	2017	RT_031	17	43	3.761200116	31.91000987	2.57	0.943905899	8.053899106	13.5	2.602689685		BAR
170815	170817	2017	RT_031	20	45	3.80666249	35.81605034	4.78	1.564440547	13.34597186	13.5	2.602689685		BAR
170815	170817	2017	RT_031	21	48	3.871201011	42.20755366	4.18	1.430311247	9.903440587	15	2.708050201		BAR
170815	170817	2017	RT_031	19	41.5	3.725693427	29.15328394	1.79	0.58221562	6.139960094	11	2.397895273		BAR
170815	170817	2017	RT_031	17	39	3.663561646	24.86585897	1.42	0.350656872	5.710641252	12.5	2.525728644		BAR
170815	170817	2017	RT_031	18	48	3.871201011	42.20755366	2.43	0.887891257	5.757263308	14	2.63905733		BAR
170815	170817	2017	RT_031	16	34.5	3.540959324	18.0260928	1.62	0.482426149	8.986972485	12	2.48490665		BAR
170815	170817	2017	RT_031	13	31	3.433987204	13.39741676	0.8	-0.223143551	5.971300394	9.5	2.251291799		BAR
170815	170817	2017	RT_031	14.5	29.5	3.384390263	11.57940745	1.16	0.148420005	10.01778377	10	2.302585093		BAR
170815	170817	2017	RT_031	13	30	3.401197382	12.1749298	0.6	-0.510825624	4.928159833	9.5	2.251291799		BAR
170814	170816	2017	RT_029	32	67	4.204692619	102.5473935	9.16	2.214846179	8.932455217	18	2.890371758		FOR
170814	170816	2017	RT_029	14	29	3.36729583	10.9941259	0.56	-0.579818495	5.093629137	9	2.197224577		FOR
170814	170816	2017	RT_029	15	33	3.496507561	15.97337757	2.12	0.751416089	13.27208344	9.5	2.251291799		FOR
170814	170816	2017	RT_029	14	35	3.555348061	18.73441418	0.58	-0.544727175	3.095906786	10	2.302585093		FOR
170814	170816	2017	RT_029	16	35	3.555348061	18.73441418	1.99	0.688134639	10.62216294	11	2.397895273		FOR
170814	170816	2017	RT_029	13	28.5	3.349904087	10.41890904	0.69	-0.371063681	6.622574376	9	2.197224577		FOR
170814	170816	2017	RT_029	18	37	3.610917913	21.69382379	1.5	0.405465108	6.914410361	11.5	2.442347035		FOR
170814	170816	2017	RT_029	15	33	3.496507561	15.97337757	1.85	0.615185639	11.58177093	10	2.302585093		FOR
170814	170816	2017	RT_029	18	35	3.555348061	18.73441418	2.21	0.792992516	11.79647241	12	2.48490665		FOR
170814	170816	2017	RT_029	20	41	3.713572067	28.26579628	2.23	0.802001585	7.889393874	12.5	2.525728644		FOR
170814	170816	2017	RT_029	20	43	3.761200116	31.91000987	5.85	1.766441661	18.33280536	14.5	2.674148649		FOR
170814	170816	2017	RT_029	22	46	3.828641396	37.87308257	3.22	1.16938136	8.502080584	14	2.63905733		FOR
170814	170816	2017	RT_029	24	47	3.850147602	40.00272924	5.2	1.648658626	12.99911306	14	2.63905733		FOR
170814	170816	2017	RT_029	23	47	3.850147602	40.00272924	8.2	2.104134154	20.49860136	13.5	2.602689685		FOR
170814	170816	2017	RT_029	24	51.5	3.941581808	50.55563284	12.69	2.540814282	25.10106053	15	2.708050201		FOR
170816	170824	2017	REF_051	19	47	3.850147602	40.00272924	0.6	-0.510825624	1.499897661	15	2.708050201	10	BAR
170816	170824	2017	REF_051	15	35	3.555348061	18.73441418	0.91	-0.094310679	4.857370992	13	2.564949357	12	BAR
170816	170824	2017	REF_051	18	45	3.80666249	35.81605034	1.22	0.198850859	3.406294073	14	2.63905733	11	BAR
170816	170824	2017	REF_051	22	47	3.850147602	40.00272924	1.19	0.173953307	2.974797027	15	2.708050201	13	BAR
170816	170824	2017	REF_051	21	47	3.850147602	40.00272924	1.93	0.657520003	4.824670808	14	2.63905733	12	BAR
170816	170824	2017	REF_051	20	47	3.850147602	40.00272924	2.69	0.989541194	6.724541178	13	2.564949357	12	BAR
170816	170824	2017	REF_051	17	37	3.610917913	21.69382379	1.13	0.122217633	5.208855805	12	2.48490665	10	BAR
170816	170824	2017	REF_051	20	36	3.583518938	20.18845475	0.43	-0.84397007	2.129930227	11	2.397895273	9	BAR
170816	170824	2017	REF_051	18	43	3.761200116	31.91000987	1.02	0.019802627	3.19648914	13	2.564949357	11	BAR
170816	170824	2017	REF_051	18	36	3.583518938	20.18845475	0.88	-0.127833372	4.358926975	12	2.48490665	11	BAR
170816	170824	2017	REF_051	25	50	3.912023005	46.85344475	0.98	-0.020202707	2.091628492	16	2.772588722	12.5	BAR
170816	170824	2017	REF_051	23	46	3.828641396	37.87308257	1.06	0.058268908	2.798821559	14	2.63905733	12	BAR
170816	170824	2017	REF_051	14	32	3.465735903	14.66305823	0.44	-0.820980552	3.000738271	12	2.48490665	9	BAR
170816	170824	2017	REF_051	19	40	3.688879454	26.53634309	1.05	0.048790164	3.956837595	13	2.564949357	11	BAR
170816	170824	2017	REF_051	20	43	3.761200116	31.91000987	1.36	0.3074847	4.261985519	13	2.564949357	11	BAR
170816	170824	2017	REF_051	18	37	3.610917913	21.69382379	1.43	0.357674444	6.591737877	12	2.48490665	11	BAR
170816	170824	2017	REF_051	20	43	3.761200116	31.91000987	1.43	0.357674444	4.481352421	13	2.564949357	12	BAR
170816	170824	2017	REF_051	18.5	40	3.688879454	26.53634309	1.1	0.09531018	4.145258433	14	2.63905733	10	BAR
170816	170824	2017	REF_051	13	29	3.36729583	10.9941259	0.12	-2.120263536	1.091491958	10	2.302585093	10	BAR
170816	170824	2017	REF_051	19	45	3.80666249	35.81605034	0.39	-0.94160854	1.088897286	14	2.63905733	12	BAR
170816	170824	2017	REF_051	16	32	3.465735903	14.66305823	0.11	-2.207274913	0.750184568	11	2.397895273	10	BAR
170816	170824	2017	REF_051	16	37	3.610917913	21.69382379	2.27	0.819779831	10.46380768	12	2.48490665	11	BAR
170816	170824	2017	REF_051	15	32.5	3.481240089	15.31253587	0.71	-0.342490309	4.636723831	11	2.397895273	8	BAR
170816	170824	2017	REF_051	16	34	3.526360525	17.32995194	0.63	-0.46203546	3.635324564	10	2.302585093	8.5	BAR
170816	170824	2017	REF_051	13	29	3.36729583	10.9941259	0.48	-0.733969175	4.365967832	10	2.302585093	9	BAR
170816	170824	2017	REF_051	15	28	3.33220451	9.853583791	0.28	-1.272965676	2.841605714	8	2.079441542	7	BAR
170816	170824	2017	REF_051	13	29	3.36729583	10.9941259	0.14	-1.966112856	1.273407284	9	2.197224577	7	BAR
170816	170824	2017	REF_051	12	25	3.218875825	6.660032669			0	8	2.079441542	6	BAR
170816	170824	2017	REF_051	12	25	3.218875825	6.660032669	0.29	-1.237874356	4.354332995	8	2.079441542	7	BAR
170816	170824	2017	REF_051	11.5	27.5	3.314186005	9.297980064	0.21	-1.560647748	2.258555068	7	1.945910149	8.5	BAR
170816	170824	2017	REF_051	12	27	3.295836866	8.75193068			0				BAR
170711		2017	REF_008	16.5	39	3.663561646	24.86585897	0.11	-2.207274913	0.442373618	12.5	2.525728644		BAR
170711		2017	REF_008	13.5	37.5	3.624340933	22.46632025	0.16	-1.832581464	0.712177153	13	2.564949357		BAR
170711		2017	REF_008	14.5	31	3.433987204	13.39741676	0.06	-2.813410717	0.44784753	11	2.397895273		BAR
170711		2017	REF_008	15.5	34.5	3.540959324	18.0260928	0.06	-2.813410717	0.332850833	11.5	2.442347035		BAR
170711		2017	REF_008	16.5	30.5	3.417726684	12.78087213	0.07	-2.659260037	0.547693454	12	2.48490665		BAR
170711		2017	REF_008	14	30.5	3.417726684	12.78087213	0.15	-1.897119985	1.17362883	11.5	2.442347035		BAR
170711		2017	REF_008	16	35	3.555348061	18.73441418	0.1	-2.302585093	0.533777032	11	2.397895273		BAR
170711		2017	REF_008	16	35	3.555348061	18.73441418	0.06	-2.813410717	0.320266219	12	2.48490665		BAR
170711		2017	REF_008	13.5	29	3.36729583	10.9941259	0.04	-3.218875825	0.363830653	11	2.397895273		BAR
170711		2017	REF_008	19.5	50	3.912023005	46.85344475	0.18	-1.714798428	0.384176662	15	2.708050201		BAR
170711		2017	REF_008	12	28.5	3.349904087	10.41890904	0.01	-4.605170186	0.095979339	11	2.397895273		BAR
170711		2017	REF_008	16	35.5	3.569532696	19.45512921	0.07	-2.659260037	0.359802288	12	2.48490665		BAR
170711		2017	REF_008	17	39	3.663561646	24.86585897	0.11	-2.207274913	0.442373618	12.5	2.525728644		BAR
170711		2017	REF_008	22.5	52	3.951243719	51.83313054	0.17	-1.771956842	0.32797556	16	2.772588722		BAR
170711		2017	REF_008	17	34	3.526360525	17.32995194	0.17	-1.771956842	0.980960597	11.5	2.442347035		BAR
170711		2017	REF_008	15.5	33	3.496507561	15.97337757	0.07	-2.659260037	0.43822917	10	2.302585093		BAR
170711		2017	REF_008	16	31	3.433987204	13.39741676	0.1	-2.302585093	0.746412549	11.5	2.442347035		BAR
170711		2017	REF_008	14	32.5	3.481240089	15.31253587	0.06	-2.813410717	0.391835817	13	2.564949357		BAR
170711		2017	REF_008	15	30.5	3.417726684	12.78087213	0.05	-2.995732274	0.39120961	12	2.48490665		BAR
170711		2017	REF_008	15	30.5	3.417726684	12.78087213	0.07	-2.659260037	0.547693454	11.5	2.442347035		BAR
170711		2017	REF_008	12.5	41.5	3.725693427	29.15328394	0.12	-2.120263536	0.411617436	15.5	2.740840024		BAR
170711		2017	REF_008	27.5	62.5	4.135166557	84.47972726	0.61	-0.494296322	0.722066725	17	2.833213344		BAR
170711		2017	REF_008	19.5	41.5	3.725693427	29.15328394	0.14	-1.966112856	0.480220343	14	2.63905733		BAR
170711		2017	REF_008	17	37	3.610917913	21.69382379	0.05	-2.995732274	0.230480345	12.5	2.525728644		BAR
170711		2017	REF_008	15.5	33	3.496507561	15.97337757	0.06	-2.813410717	0.375625003	12	2.48490665		BAR
170711		2017	REF_008	12.5	28	3.33220451	9.853583791	0.03	-3.506557897	0.304457755	10	2.302585093		BAR
170711		2017	REF_008	12	39	3.663561646	24.86585897	0.14	-1.966112856	0.563020969	12.5	2.525728644		BAR
170711		2017	REF_008	11	24	3.17805383	5.667269873	0.03	-3.506557897	0.529355416	9.5	2.251291799		BAR
170711		2017	REF_008	12	27.5	3.314186005	9.297980064	0.03	-3.506557897	0.322650724	9	2.197224577		BAR
170711		2017	REF_008	12.5	28	3.33220451	9.853583791	0.06	-2.813410717	0.60891551	9	2.197224577		BAR
170711		2017	REF_008	12.5	26.5	3.277144733	8.215271339	0.06	-2.813410717	0.730347149	9.5	2.251291799		BAR
170711		2017	REF_008	16.5	40	3.688879454	26.53634309	0.14	-1.966112856	0.527578346	12	2.48490665		BAR
170707		2017	REF_086	20	50	3.912023005	46.85344475	0.41	-0.891598119	0.875069063	14	2.63905733		FOR
170707		2017	REF_086	23	47	3.850147602	40.00272924	0.88	-0.127833372	2.199849902	14	2.63905733		FOR
170707		2017	REF_086	16.5	35	3.555348061	18.73441418	0.67	-0.400477567	3.576306115	12	2.48490665		FOR
170707		2017	REF_086	15	37	3.610917913	21.69382379	0.56	-0.579818495	2.581379868	11	2.397895273		FOR
170707		2017	REF_086	18	45	3.80666249	35.81605034	2.26	0.815364813	6.310020168	14	2.63905733		FOR
170707		2017	REF_086	23	46	3.828641396	37.87308257	2.49	0.91228271	6.574590265	15	2.708050201		FOR
170707		2017	REF_086	15.5	31.5	3.449987546	14.02474921	0.68	-0.385662481	4.848571549	10	2.302585093		FOR
170707		2017	REF_086	24	55	4.007333185	59.98145323	4.46	1.495148766	7.435631782	16	2.772588722		FOR
170707		2017	REF_086	16.5	37	3.610917913	21.69382379	0.77	-0.261364764	3.549397319	11	2.397895273		FOR
170707		2017	REF_086	16	33	3.496507561	15.97337757	1.27	0.2390169	7.950729233	11	2.397895273		FOR
170707		2017	REF_086	20	47	3.850147602	40.00272924	2.67	0.982078472	6.67454459	14	2.63905733		FOR
170707		2017	REF_086	24	51	3.931825633	49.30010341	4.79	1.566530411	9.716003961	15	2.708050201		FOR
170707		2017	REF_086	12	27	3.295836866	8.75193068	0.27	-1.30933332	3.085033576	9	2.197224577		FOR
170707		2017	REF_086	13	30	3.401197382	12.1749298	0.36	-1.021651248	2.9568959	9	2.197224577		FOR
170707		2017	REF_086	22.5	52	3.951243719	51.83313054	1.52	0.418710335	2.932487358	14	2.63905733		FOR
170707		2017	REF_086	15	33.5	3.511545439	16.64578215	0.17	-1.771956842	1.021279736	11	2.397895273		FOR
170707		2017	REF_086	19	49	3.891820298	44.49020967	1.29	0.254642218	2.899514319	14.5	2.674148649		FOR
170707		2017	REF_086	21	46	3.828641396	37.87308257	2.14	0.760805829	5.650451071	14.5	2.674148649		FOR
170707		2017	REF_086	13	28.5	3.349904087	10.41890904	1.42	0.350656872	13.62906611	9	2.197224577		FOR
170707		2017	REF_086	15	30	3.401197382	12.1749298	0.88	-0.127833372	7.227967755	8	2.079441542		FOR
170707		2017	REF_086	11	22	3.091042453	3.78214061	0.01	-4.605170186	0.264400535	7	1.945910149		FOR
170711		2017	REF_056	20	44	3.784189634	33.82915661	1.87	0.625938431	5.527776	13	2.564949357		FOR
170711		2017	REF_056	23.5	42	3.737669618	30.05630016	1.15	0.139761942	3.826152899	12.5	2.525728644		FOR
170711		2017	REF_056	13.5	27	3.295836866	8.75193068	0.45	-0.798507696	5.141722626	8	2.079441542		FOR
170711		2017	REF_056	16.5	35.5	3.569532696	19.45512921	1.02	0.019802627	5.242833336	9.5	2.251291799		FOR
170711		2017	REF_056	13.5	28.5	3.349904087	10.41890904	0.44	-0.820980552	4.223090906	8.5	2.140066163		FOR
170711		2017	REF_056	17	41	3.713572067	28.26579628	1.4	0.336472237	4.952982701	11.5	2.442347035		FOR
170711		2017	REF_056	22	50.5	3.921973336	48.06616447	2.27	0.819779831	4.722656831	13	2.564949357		FOR
170711		2017	REF_056	19.5	44	3.784189634	33.82915661	2.15	0.765467842	6.355464385	15.5	2.740840024		FOR
170711		2017	REF_056	14	27	3.295836866	8.75193068	0.73	-0.314710745	8.341016705	8	2.079441542		FOR
170711		2017	REF_056	16	31	3.433987204	13.39741676	1.95	0.667829373	14.55504471	7.5	2.014903021		FOR
170711		2017	REF_056	11	27	3.295836866	8.75193068	0.14	-1.966112856	1.599647039	7.5	2.014903021		FOR
170711		2017	REF_056	16.5	41.5	3.725693427	29.15328394	1.35	0.300104592	4.63069616	10.5	2.351375257		FOR
170711		2017	REF_056	14	30.5	3.417726684	12.78087213	1.63	0.488580015	12.75343328	9	2.197224577		FOR
170711		2017	REF_056	19	42.5	3.749504076	30.97511665	1.28	0.246860078	4.132349248	11	2.397895273		FOR
170711		2017	REF_056	13	26	3.258096538	7.687840567	0.13	-2.040220829	1.690981998	7	1.945910149		FOR
170711		2017	REF_056	17.5	37	3.610917913	21.69382379	1.88	0.631271777	8.666060985	10.5	2.351375257		FOR
170711		2017	REF_056	16	34	3.526360525	17.32995194	1.84	0.609765572	10.61745587	11	2.397895273		FOR
170711		2017	REF_056	15	28	3.33220451	9.853583791	0.16	-1.832581464	1.623774693	8.5	2.140066163		FOR
170711		2017	REF_056	15	29	3.36729583	10.9941259	1.91	0.647103242	17.37291366	7	1.945910149		FOR
170711		2017	REF_056	12	28	3.33220451	9.853583791	0.52	-0.653926467	5.277267754	6.5	1.871802177		FOR
170711		2017	REF_056	16	33.5	3.511545439	16.64578215	0.66	-0.415515444	3.964968386	8.5	2.140066163		FOR
170711		2017	REF_056	17	35	3.555348061	18.73441418	0.95	-0.051293294	5.070881805	8.5	2.140066163		FOR
170711		2017	REF_056	15	33	3.496507561	15.97337757	0.39	-0.94160854	2.44156252	12	2.48490665		FOR
170706	170710	2017	RT_015	17	42	3.737669618	30.05630016	3.51	1.255616037	11.67808407	13	2.564949357		FOR
170706	170710	2017	RT_015	13	29	3.36729583	10.9941259	0.65	-0.430782916	5.912248106	10	2.302585093		FOR
170706	170710	2017	RT_015	11	26	3.258096538	7.687840567	0.34	-1.078809661	4.422568302	9	2.197224577		FOR
170706	170710	2017	RT_015	8	20	2.995732274	2.023373966	0.1	-2.302585093	4.942240123	6	1.791759469		FOR
170706	170710	2017	RT_015	12	26	3.258096538	7.687840567	1.4	0.336472237	18.21057536	9	2.197224577		FOR
170706	170710	2017	RT_015	11	23.5	3.157000421	5.183655365	0.73	-0.314710745	14.08272635	8	2.079441542		FOR
170706	170710	2017	RT_015	13.5	33	3.496507561	15.97337757	0.45	-0.798507696	2.817187524	11	2.397895273		FOR
170706	170710	2017	RT_015	9	20	2.995732274	2.023373966	0		0	6	1.791759469		FOR
170706	170710	2017	RT_015	15	36	3.583518938	20.18845475	0.51	-0.673344553	2.526196315	12	2.48490665		FOR
170706	170710	2017	RT_015	10	24	3.17805383	5.667269873	0.49	-0.713349888	8.646138457	8	2.079441542		FOR
170706	170710	2017	RT_015	17	40	3.688879454	26.53634309	1.59	0.463734016	5.991782644	12	2.48490665		FOR
170706	170710	2017	RT_015	15	33	3.496507561	15.97337757	0.55	-0.597837001	3.443229196	11	2.397895273		FOR
170706	170710	2017	RT_015	23	50	3.912023005	46.85344475	3.61	1.283707772	7.704876384	15	2.708050201		FOR
170706	170710	2017	RT_015	19	42	3.737669618	30.05630016	2.62	0.963174318	8.716974431	13	2.564949357		FOR
170706	170710	2017	RT_015	19	45	3.80666249	35.81605034	1.9	0.641853886	5.304884212	13	2.564949357		FOR
170706	170710	2017	RT_015	19	42	3.737669618	30.05630016	1.75	0.559615788	5.822406585	14	2.63905733		FOR
170706	170710	2017	RT_015	18	46	3.828641396	37.87308257	2.56	0.940007258	6.759418104	13	2.564949357		FOR
170706	170710	2017	RT_015	19	42	3.737669618	30.05630016	2.15	0.765467842	7.153242376	13.5	2.602689685		FOR
170706	170710	2017	RT_015	15	32.5	3.481240089	15.31253587	0.91	-0.094310679	5.94284322	10.5	2.351375257		FOR
170706	170710	2017	RT_015	10	21	3.044522438	2.887505123	0.01	-4.605170186	0.346319732	6.5	1.871802177		FOR
170706	170710	2017	RT_015	11	27	3.295836866	8.75193068	0.64	-0.446287103	7.31267218	8	2.079441542		FOR
170706	170710	2017	RT_015	13	36	3.583518938	20.18845475	0.2	-1.609437912	0.990665222	11	2.397895273		FOR
170706	170710	2017	RT_015	18	46	3.828641396	37.87308257	3.2	1.16315081	8.44927263	14	2.63905733		FOR
170706	170710	2017	RT_015	11	26	3.258096538	7.687840567	0.78	-0.248461359	10.14589199	9	2.197224577		FOR
170706	170710	2017	RT_015	20	46	3.828641396	37.87308257	2.94	1.078409581	7.762769229	15	2.708050201		FOR
170706	170710	2017	REF_076	16	31.5	3.449987546	14.02474921	0.67	-0.400477567	4.777269026	10	2.302585093		FOR
170706	170710	2017	REF_076	26.5	52	3.951243719	51.83313054	4.94	1.597365331	9.530583912	15	2.708050201		FOR
170706	170710	2017	REF_076	13	39.5	3.676300672	25.6938572	1.52	0.418710335	5.915810881	11	2.397895273		FOR
170706	170710	2017	REF_076	20	43	3.761200116	31.91000987	2.47	0.904218151	7.740517818	13	2.564949357		FOR
170706	170710	2017	REF_076	12	35.5	3.569532696	19.45512921	1.33	0.285178942	6.836243468	9.5	2.251291799		FOR
170706	170710	2017	REF_076	16	36	3.583518938	20.18845475	0.92	-0.083381609	4.55706002	10	2.302585093		FOR
170706	170710	2017	REF_076	19.5	42	3.737669618	30.05630016	4.57	1.519513205	15.20479891	12.5	2.525728644		FOR
170706	170710	2017	REF_076	20.5	44.5	3.795489189	34.81398758	3.27	1.184789985	9.392776374	12.5	2.525728644		FOR
170706	170710	2017	REF_076	29	63	4.143134726	86.35080208	6.59	1.885553349	7.631660437	15	2.708050201		FOR
170706	170710	2017	REF_076	19	47.5	3.860729711	41.09558052	2.17	0.774727168	5.280373151	12	2.48490665		FOR
170706	170710	2017	REF_076	17.5	38	3.63758616	23.25233324	2.19	0.783901544	9.418409661	10.5	2.351375257		FOR
170706	170710	2017	REF_076	18	34.5	3.540959324	18.0260928	2.01	0.698134722	11.1505029	10	2.302585093		FOR
170706	170710	2017	REF_076	24	53	3.970291914	54.45557499	6.1	1.808288771	11.20179155	15	2.708050201		FOR
170706	170710	2017	REF_076	23	48.5	3.881563798	43.33898323	3.08	1.124929597	7.106765711	13	2.564949357		FOR
170706	170710	2017	REF_076	14.5	37.5	3.624340933	22.46632025	1.01	0.009950331	4.49561828	10	2.302585093		FOR
170706	170710	2017	REF_076	12	23	3.135494216	4.70835725	0.15	-1.897119985	3.185824525	7	1.945910149		FOR
170706	170710	2017	REF_076	22	42	3.737669618	30.05630016	3.64	1.291983682	12.1106057	12	2.48490665		FOR
170706	170710	2017	REF_076	22	65	4.17438727	94.16826599	4.81	1.570697084	5.10787785	12.5	2.525728644		FOR
170706	170710	2017	REF_076	26	61	4.110873864	79.05735275	6.01	1.793424749	7.602075949	17.5	2.862200881		FOR
170706	170710	2017	REF_076	24	56	4.025351691	62.8915382	5.49	1.702928256	8.72931424	16	2.772588722		FOR
170706	170710	2017	REF_076	18	37	3.610917913	21.69382379	1.88	0.631271777	8.666060985	10	2.302585093		FOR
170706	170710	2017	REF_076	15	30	3.401197382	12.1749298	0.43	-0.84397007	3.53184788	9	2.197224577		FOR
170706	170710	2017	REF_076	17	36	3.583518938	20.18845475	1.01	0.009950331	5.00285937	9	2.197224577		FOR
170706	170710	2017	REF_076	16	28	3.33220451	9.853583791	0.44	-0.820980552	4.465380407	7.5	2.014903021		FOR
170706	170710	2017	REF_076	11	25	3.218875825	6.660032669	0.25	-1.386294361	3.753735341	8	2.079441542		FOR
170710		2017	REF_050	27	56	4.025351691	62.8915382	0.08	-2.525728644	0.127203122	17.5	2.862200881		BAR
170710		2017	REF_050	23	49	3.891820298	44.49020967	0.58	-0.544727175	1.303657601	16	2.772588722		BAR
170710		2017	REF_050	15	34	3.526360525	17.32995194	0.18	-1.714798428	1.038664161	13	2.564949357		BAR
170710		2017	REF_050	16	38	3.63758616	23.25233324	0.09	-2.407945609	0.387057931	12	2.48490665		BAR
170710		2017	REF_050	17	38	3.63758616	23.25233324	0.3	-1.203972804	1.290193104	13	2.564949357		BAR
170710		2017	REF_050	13.5	27	3.295836866	8.75193068	0.29	-1.237874356	3.313554581	11	2.397895273		BAR
170710		2017	REF_050	13	27	3.295836866	8.75193068	0.09	-2.407945609	1.028344525	10	2.302585093		BAR
170710		2017	REF_050	14.5	32	3.465735903	14.66305823	0.18	-1.714798428	1.227574747	12	2.48490665		BAR
170710		2017	REF_050	13	27	3.295836866	8.75193068	0.09	-2.407945609	1.028344525	11	2.397895273		BAR
170710		2017	REF_050	7	33	3.496507561	15.97337757	0.19	-1.660731207	1.189479177	12	2.48490665		BAR
170710		2017	REF_050	15	31	3.433987204	13.39741676	0.11	-2.207274913	0.821053804	12	2.48490665		BAR
170710		2017	REF_050	13	28	3.33220451	9.853583791	0.03	-3.506557897	0.304457755	11.5	2.442347035		BAR
170710		2017	REF_050	15	33	3.496507561	15.97337757	0.23	-1.46967597	1.439895845	12	2.48490665		BAR
170710		2017	REF_050	19.5	43.5	3.772760938	32.86126112	0.22	-1.514127733	0.669481306	14	2.63905733		BAR
170710		2017	REF_050	17	27	3.295836866	8.75193068	0.11	-2.207274913	1.256865531	9	2.197224577		BAR
170710		2017	REF_050	16.5	32.5	3.481240089	15.31253587	0.07	-2.659260037	0.457141786	12.5	2.525728644		BAR
170710		2017	REF_050	18	40	3.688879454	26.53634309	0.14	-1.966112856	0.527578346	13	2.564949357		BAR
170710		2017	REF_050	20.5	46	3.828641396	37.87308257	0.19	-1.660731207	0.501675562	14	2.63905733		BAR
170710		2017	REF_050	16	34	3.526360525	17.32995194	0.17	-1.771956842	0.980960597	13	2.564949357		BAR
170710		2017	REF_050	17.5	36	3.583518938	20.18845475	0.02	-3.912023005	0.099066522	12	2.48490665		BAR
170710		2017	REF_050	13	29	3.36729583	10.9941259	0.01	-4.605170186	0.090957663	10	2.302585093		BAR
170710		2017	REF_050	16	37.5	3.624340933	22.46632025	0.02	-3.912023005	0.089022144	11.5	2.442347035		BAR
170710		2017	REF_050	14	30	3.401197382	12.1749298	0.08	-2.525728644	0.657087978	11	2.397895273		BAR
170710		2017	REF_050	17.5	36.5	3.597312261	20.93461144	0.18	-1.714798428	0.859820114	17	2.833213344		BAR
170710		2017	REF_050	11	27	3.295836866	8.75193068	0.02	-3.912023005	0.228521006	9	2.197224577		BAR
170710		2017	REF_050	14	31.5	3.449987546	14.02474921	0.05	-2.995732274	0.356512614	11	2.397895273		BAR
170710		2017	REF_050	15	31	3.433987204	13.39741676	0.04	-3.218875825	0.29856502	11	2.397895273		BAR
170710		2017	REF_050	12	26.5	3.277144733	8.215271339	0.08	-2.525728644	0.973796199	9.5	2.251291799		BAR
170710		2017	REF_050	15	30	3.401197382	12.1749298	0.12	-2.120263536	0.985631967	11	2.397895273		BAR
170710		2017	REF_050	12.5	26.5	3.277144733	8.215271339	0.02	-3.912023005	0.24344905	10	2.302585093		BAR
170710		2017	REF_050	10	21	3.044522438	2.887505123	0.04	-3.218875825	1.385278928	7	1.945910149		BAR
170710		2017	REF_050	13.5	25	3.218875825	6.660032669	0.01	-4.605170186	0.150149414	8.5	2.140066163		BAR
170713	170717	2017	REF_027	25	56	4.025351691	62.8915382	2.2	0.78845736	3.498085852	17	2.833213344		BAR
170713	170717	2017	REF_027	19	41	3.713572067	28.26579628	0.86	-0.15082289	3.042546516	13	2.564949357		BAR
170713	170717	2017	REF_027	15	34	3.526360525	17.32995194	0.46	-0.776528789	2.654363968	12	2.48490665		BAR
170713	170717	2017	REF_027	15	35	3.555348061	18.73441418	0.33	-1.108662625	1.761464206	11	2.397895273		BAR
170713	170717	2017	REF_027	25	57	4.043051268	65.90435086	1.15	0.139761942	1.74495308	16	2.772588722		BAR
170713	170717	2017	REF_027	11	29	3.36729583	10.9941259	0.5	-0.693147181	4.547883158	9	2.197224577		BAR
170713	170717	2017	REF_027	27	58	4.060443011	69.02351755	1.46	0.378436436	2.11522109	16	2.772588722		BAR
170713	170717	2017	REF_027	19	42	3.737669618	30.05630016	0.82	-0.198450939	2.728213371	13	2.564949357		BAR
170713	170717	2017	REF_027	20	43	3.761200116	31.91000987	1.32	0.277631737	4.136633004	15	2.708050201		BAR
170713	170717	2017	REF_027	17	35	3.555348061	18.73441418	0.62	-0.478035801	3.309417599	12	2.48490665		BAR
170713	170717	2017	REF_027	17	41	3.713572067	28.26579628	0.72	-0.328504067	2.547248246	13	2.564949357		BAR
170713	170717	2017	REF_027	15	36	3.583518938	20.18845475	0.59	-0.527632742	2.922462404	12	2.48490665		BAR
170713	170717	2017	REF_027	15	36	3.583518938	20.18845475	0.44	-0.820980552	2.179463488	12	2.48490665		BAR
170713	170717	2017	REF_027	22	49	3.891820298	44.49020967	1.3	0.262364264	2.921991174	14	2.63905733		BAR
170713	170717	2017	REF_027	18	34	3.526360525	17.32995194	1.38	0.322083499	7.963091903	14	2.63905733		BAR
170713	170717	2017	REF_027	12	31	3.433987204	13.39741676	0.18	-1.714798428	1.343542589	12	2.48490665		BAR
170713	170718	2017	REF_027	15	37	3.610917913	21.69382379	0.27	-1.30933332	1.244593865	11	2.397895273		BAR
170713	170718	2017	REF_027	14	30	3.401197382	12.1749298	0.26	-1.347073648	2.135535928	12	2.48490665		BAR
170713	170718	2017	REF_027	15	36	3.583518938	20.18845475	0.53	-0.634878272	2.625262837	14	2.63905733		BAR
170713	170718	2017	REF_027	20	47	3.850147602	40.00272924	1.51	0.412109651	3.774742446	12	2.48490665		BAR
170713	170718	2017	REF_027	15	35	3.555348061	18.73441418	0.31	-1.171182982	1.6547088	12	2.48490665		BAR
170713	170718	2017	REF_027	15	34	3.526360525	17.32995194	1.34	0.292669614	7.732277645	10	2.302585093		BAR
170713	170718	2017	REF_027	14	32	3.465735903	14.66305823	0.21	-1.560647748	1.432170539	11	2.397895273		BAR
170713	170718	2017	REF_027	14	33	3.496507561	15.97337757	0.24	-1.427116356	1.502500013	12	2.48490665		BAR
170713	170718	2017	REF_027	17	42	3.737669618	30.05630016	0.67	-0.400477567	2.22914995	13	2.564949357		BAR
170713	170718	2017	REF_027	17	44	3.784189634	33.82915661	0.8	-0.223143551	2.364823957	13	2.564949357		BAR
170713	170718	2017	REF_027	19	46	3.828641396	37.87308257	0.6	-0.510825624	1.584238618	14	2.63905733		BAR
170713	170718	2017	REF_027	19	42	3.737669618	30.05630016	1.3	0.262364264	4.325216321	13	2.564949357		BAR
170713	170718	2017	REF_027	17	37	3.610917913	21.69382379	0.58	-0.544727175	2.673572006	10	2.302585093		BAR
170713	170718	2017	REF_027	13	31	3.433987204	13.39741676	0.55	-0.597837001	4.105269021	10	2.302585093		BAR
170713	170718	2017	REF_027	14	31	3.433987204	13.39741676	0.41	-0.891598119	3.060291452	9	2.197224577		BAR
170713	170718	2017	REF_027	12	27	3.295836866	8.75193068	0.68	-0.385662481	7.769714191	9	2.197224577		BAR
170713	170717	2017	REF_068	23	48	3.871201011	42.20755366	7.42	2.004179057	17.57979166	14	2.63905733		BAR
170713	170717	2017	REF_068	20	45	3.80666249	35.81605034	2.41	0.879626748	6.728826817	15	2.708050201		BAR
170713	170717	2017	REF_068	29	59	4.077537444	72.25279264	3.1	1.131402111	4.290491602	17	2.833213344		BAR
170713	170717	2017	REF_068	18	38	3.63758616	23.25233324	1.97	0.678033543	8.472268051	11.5	2.442347035		BAR
170713	170717	2017	REF_068	12	28	3.33220451	9.853583791	0.22	-1.514127733	2.232690204	9	2.197224577		BAR
170713	170717	2017	REF_068	16	37	3.610917913	21.69382379	1.57	0.451075619	7.237082844	11	2.397895273		BAR
170713	170717	2017	REF_068	15	36	3.583518938	20.18845475	0.67	-0.400477567	3.318728493	12	2.48490665		BAR
170713	170717	2017	REF_068	13	30.5	3.417726684	12.78087213	0.19	-1.660731207	1.486596518	10	2.302585093		BAR
170713	170717	2017	REF_068	20	45	3.80666249	35.81605034	1.8	0.587786665	5.02567978	13	2.564949357		BAR
170713	170717	2017	REF_068	19	41	3.713572067	28.26579628	2.41	0.879626748	8.526205936	12	2.48490665		BAR
170713	170717	2017	REF_068	23	49	3.891820298	44.49020967	2.05	0.717839793	4.607755314	15	2.708050201		BAR
170713	170717	2017	REF_068	15	33	3.496507561	15.97337757	0.46	-0.776528789	2.879791691	11	2.397895273		BAR
170713	170717	2017	REF_068	18	40	3.688879454	26.53634309	0.6	-0.510825624	2.261050055	10.5	2.351375257		BAR
170713	170717	2017	REF_068	19	42	3.737669618	30.05630016	1.6	0.470003629	5.323343164	13	2.564949357		BAR
170713	170717	2017	REF_068	18	38	3.63758616	23.25233324	2.2	0.78845736	9.461416098	11	2.397895273		BAR
170713	170717	2017	REF_068	16	37	3.610917913	21.69382379	0.73	-0.314710745	3.365013042	11	2.397895273		BAR
170713	170717	2017	REF_068	17	44	3.784189634	33.82915661	4.16	1.425515074	12.29708458	14	2.63905733		BAR
170713	170717	2017	REF_068	17	39	3.663561646	24.86585897	0.43	-0.84397007	1.729278689	12	2.48490665		BAR
170713	170717	2017	REF_068	18	39	3.663561646	24.86585897	2.34	0.850150929	9.410493331	12	2.48490665		BAR
170713	170717	2017	REF_068	15	32.5	3.481240089	15.31253587	1.16	0.148420005	7.575492456	11	2.397895273		BAR
170717	170719	2017	REF_029	18	40	3.688879454	26.53634309	0.92	-0.083381609	3.466943417	13.5	2.602689685		BAR
170717	170719	2017	REF_029	14.5	33	3.496507561	15.97337757	0.32	-1.139434283	2.00333335	10.5	2.351375257		BAR
170717	170719	2017	REF_029	19	41	3.713572067	28.26579628	0.7	-0.356674944	2.476491351	13	2.564949357		BAR
170717	170719	2017	REF_029	12	39.5	3.676300672	25.6938572	0.28	-1.272965676	1.089754636	10	2.302585093		BAR
170717	170719	2017	REF_029	14.5	32.5	3.481240089	15.31253587	1.06	0.058268908	6.922432762	11.5	2.442347035		BAR
170717	170719	2017	REF_029	22.5	50	3.912023005	46.85344475	2.46	0.90016135	5.250414378	15.5	2.740840024		BAR
170717	170719	2017	REF_029	15	36	3.583518938	20.18845475	1.48	0.392042088	7.33092264	12	2.48490665		BAR
170717	170719	2017	REF_029	17.5	38.5	3.650658241	24.05209926	1.65	0.500775288	6.860108059	11.5	2.442347035		BAR
170717	170719	2017	REF_029	14.5	33	3.496507561	15.97337757	0.7	-0.356674944	4.382291703	11.5	2.442347035		BAR
170717	170719	2017	REF_029	14.5	32	3.465735903	14.66305823	0.28	-1.272965676	1.909560718	10.5	2.351375257		BAR
170717	170719	2017	REF_029	21.5	50.5	3.921973336	48.06616447	2.58	0.947789399	5.367601156	14	2.63905733		BAR
170717	170719	2017	REF_029	13.5	33	3.496507561	15.97337757	0.2	-1.609437912	1.252083344	10	2.302585093		BAR
170717	170719	2017	REF_029	14.5	35	3.555348061	18.73441418	0.63	-0.46203546	3.362795302	11	2.397895273		BAR
170717	170719	2017	REF_029	15	37.5	3.624340933	22.46632025	0.54	-0.616186139	2.403597893	12.5	2.525728644		BAR
170717	170719	2017	REF_029	20	43.5	3.772760938	32.86126112	1.28	0.246860078	3.89516396	13	2.564949357		BAR
170717	170719	2017	REF_029	15	35	3.555348061	18.73441418	0.54	-0.616186139	2.882395973	11	2.397895273		BAR
170717	170719	2017	REF_029	14	33	3.496507561	15.97337757	0.78	-0.248461359	4.883125041	11	2.397895273		BAR
170717	170719	2017	REF_029	14	29	3.36729583	10.9941259	0.85	-0.162518929	7.731401369	9.5	2.251291799		BAR
170717	170719	2017	REF_029	16	37	3.610917913	21.69382379	0.74	-0.301105093	3.411109111	11.5	2.442347035		BAR
170717	170719	2017	REF_029	13	33	3.496507561	15.97337757	1.1	0.09531018	6.886458391	10.5	2.351375257		BAR
170717	170719	2017	REF_029	14	31.5	3.449987546	14.02474921	0.74	-0.301105093	5.276386685	10.5	2.351375257		BAR
170717	170719	2017	REF_029	16	38	3.63758616	23.25233324	1.08	0.076961041	4.644695175	12.5	2.525728644		BAR
170717	170719	2017	REF_029	13	29.5	3.384390263	11.57940745	0.5	-0.693147181	4.318010245	12	2.48490665		BAR
170717	170719	2017	REF_029	16	35	3.555348061	18.73441418	0.27	-1.30933332	1.441197987	10	2.302585093		BAR
170714	170718	2017	REF_054	18	42	3.737669618	30.05630016	0.07	-2.659260037	0.232896263	13.5	2.602689685		BAR
170714	170718	2017	REF_054	19	40	3.688879454	26.53634309	0.14	-1.966112856	0.527578346	12	2.48490665		BAR
170714	170718	2017	REF_054	11	25	3.218875825	6.660032669	0.05	-2.995732274	0.750747068	9	2.197224577		BAR
170714	170718	2017	REF_054	16	33	3.496507561	15.97337757	0.14	-1.966112856	0.876458341	12	2.48490665		BAR
170714	170718	2017	REF_054	15	32	3.465735903	14.66305823	0.08	-2.525728644	0.545588777	11	2.397895273		BAR
170714	170718	2017	REF_054	12	24	3.17805383	5.667269873	0.12	-2.120263536	2.117421663	9	2.197224577		BAR
170714	170718	2017	REF_054	21	45	3.80666249	35.81605034	0.21	-1.560647748	0.586329308	15	2.708050201		BAR
170714	170718	2017	REF_054	15	30	3.401197382	12.1749298	0.12	-2.120263536	0.985631967	11	2.397895273		BAR
170714	170718	2017	REF_054	13	29	3.36729583	10.9941259	0.04	-3.218875825	0.363830653	10	2.302585093		BAR
170714	170718	2017	REF_054	20	47	3.850147602	40.00272924	0.18	-1.714798428	0.449969298	15	2.708050201		BAR
170714	170718	2017	REF_054	14	30	3.401197382	12.1749298	0.06	-2.813410717	0.492815983	11	2.397895273		BAR
170714	170718	2017	REF_054	17	35	3.555348061	18.73441418	0.05	-2.995732274	0.266888516	13	2.564949357		BAR
170714	170718	2017	REF_054	13	16.5	2.803360381	-0.775563234	0.07	-2.659260037		11	2.397895273		BAR
170714	170718	2017	REF_054	16	32	3.465735903	14.66305823	0.09	-2.407945609	0.613787374	12	2.48490665		BAR
170714	170718	2017	REF_054	13	27	3.295836866	8.75193068	0.07	-2.659260037	0.79982352	10	2.302585093		BAR
170714	170718	2017	REF_054	16	32	3.465735903	14.66305823	0.05	-2.995732274	0.340992985	12	2.48490665		BAR
170714	170718	2017	REF_054	16	34.5	3.540959324	18.0260928	0.08	-2.525728644	0.44380111	11	2.397895273		BAR
170714	170718	2017	REF_054	11	23	3.135494216	4.70835725	0.02	-3.912023005	0.424776603	9	2.197224577		BAR
170714	170718	2017	REF_054	11	23	3.135494216	4.70835725	0.04	-3.218875825	0.849553207	8	2.079441542		BAR
170714	170718	2017	REF_054	11	23	3.135494216	4.70835725	0.03	-3.506557897	0.637164905	8	2.079441542		BAR
170714	170718	2017	REF_054	13	26	3.258096538	7.687840567	0.01	-4.605170186	0.130075538	9	2.197224577		BAR
170714	170718	2017	REF_054	14	27	3.295836866	8.75193068	0.09	-2.407945609	1.028344525	9.5	2.251291799		BAR
170714	170718	2017	REF_054	12	26	3.258096538	7.687840567	0.07	-2.659260037	0.910528768	9	2.197224577		BAR
170714	170718	2017	REF_054	16	30	3.401197382	12.1749298	0.26	-1.347073648	2.135535928	10	2.302585093		BAR
170714	170718	2017	REF_054	13	30	3.401197382	12.1749298	0.05	-2.995732274	0.410679986	10.5	2.351375257		BAR
170714	170718	2017	REF_054	14	29	3.36729583	10.9941259	0.1	-2.302585093	0.909576632	10	2.302585093		BAR
170714	170718	2017	REF_054	13	27.5	3.314186005	9.297980064	0.05	-2.995732274	0.537751207	11	2.397895273		BAR
170714	170718	2017	REF_054	14	30	3.401197382	12.1749298	0.05	-2.995732274	0.410679986	12	2.48490665		BAR
170714	170718	2017	REF_054	14	29	3.36729583	10.9941259	0.03	-3.506557897	0.272872989	11	2.397895273		BAR
170714	170718	2017	REF_054	15	33	3.496507561	15.97337757	0.05	-2.995732274	0.313020836	11	2.397895273		BAR
170714	170718	2017	REF_054	15	32	3.465735903	14.66305823	0.07	-2.659260037	0.47739018	11	2.397895273		BAR
170714	170718	2017	REF_054	13.5	31	3.433987204	13.39741676	0.03	-3.506557897	0.223923765	10	2.302585093		BAR
170717	170719	2017	REF_063	26	60.5	4.102643365	77.31169846	4.37	1.474763009	5.652443404	16	2.772588722		BAR
170717	170719	2017	REF_063	13	30	3.401197382	12.1749298	0.57	-0.562118918	4.681751841	10	2.302585093		BAR
170717	170719	2017	REF_063	17	36	3.583518938	20.18845475	1.42	0.350656872	7.033723074	12	2.48490665		BAR
170717	170719	2017	REF_063	17.5	39	3.663561646	24.86585897	1.86	0.620576488	7.480135725	12	2.48490665		BAR
170717	170719	2017	REF_063	24	58	4.060443011	69.02351755	3.87	1.353254507	5.606784669	17	2.833213344		BAR
170717	170719	2017	REF_063	15	38.5	3.650658241	24.05209926	1.87	0.625938431	7.774789134	11.5	2.442347035		BAR
170717	170719	2017	REF_063	11.5	26	3.258096538	7.687840567	0.31	-1.171182982	4.032341687	8.5	2.140066163		BAR
170717	170719	2017	REF_063	20	48	3.871201011	42.20755366	2.44	0.891998039	5.780955749	14	2.63905733		BAR
170717	170719	2017	REF_063	13	27	3.295836866	8.75193068	1.02	0.019802627	11.65457129	9	2.197224577		BAR
170717	170719	2017	REF_063	16	41	3.713572067	28.26579628	0.32	-1.139434283	1.132110332	12	2.48490665		BAR
170717	170719	2017	REF_063	12.5	29.5	3.384390263	11.57940745	0.68	-0.385662481	5.872493934	10	2.302585093		BAR
170717	170719	2017	REF_063	13	30	3.401197382	12.1749298	0.78	-0.248461359	6.406607783	9	2.197224577		BAR
170717	170719	2017	REF_063	13	29	3.36729583	10.9941259	0.57	-0.562118918	5.1845868	9	2.197224577		BAR
170717	170719	2017	REF_063	18	37	3.610917913	21.69382379	0.8	-0.223143551	3.687685526	12	2.48490665		BAR
170717	170719	2017	REF_063	14	27	3.295836866	8.75193068	0.59	-0.527632742	6.741369665	9	2.197224577		BAR
170717	170719	2017	REF_063	15	33	3.496507561	15.97337757	1.07	0.067658648	6.69864589	11	2.397895273		BAR
170717	170719	2017	REF_063	11	25	3.218875825	6.660032669	0.05	-2.995732274	0.750747068	8	2.079441542		BAR
170717	170719	2017	REF_063	15	32	3.465735903	14.66305823	0.54	-0.616186139	3.682724242	10	2.302585093		BAR
170717	170719	2017	REF_063	15	30	3.401197382	12.1749298	1.61	0.476234179	13.22389555	11	2.397895273		BAR
170717	170719	2017	REF_063	20	35	3.555348061	18.73441418	0.25	-1.386294361	1.33444258	11	2.397895273		BAR
170818	170824	2017	REF_034	16	39.5	3.676300672	25.6938572	1.85	0.615185639	7.200164559	12	2.48490665	10.5	FOR
170818	170824	2017	REF_034	18	43	3.761200116	31.91000987	0.57	-0.562118918	1.786273343	13	2.564949357	11.5	FOR
170818	170824	2017	REF_034	15.5	39.5	3.676300672	25.6938572	3.72	1.313723668	14.47816873	11.5	2.442347035	11.5	FOR
170818	170824	2017	REF_034	20	45	3.80666249	35.81605034	2.25	0.810930216	6.282099725	13	2.564949357	11.5	FOR
170818	170824	2017	REF_034	17.5	40.5	3.701301974	27.39357014	1.41	0.343589704	5.147193274	11	2.397895273	10.5	FOR
170818	170824	2017	REF_034	12.5	28.5	3.349904087	10.41890904	0.63	-0.46203546	6.046698343	9.5	2.251291799	10	FOR
170818	170824	2017	REF_034	15.5	38	3.63758616	23.25233324	1.59	0.463734016	6.838023452	12.5	2.525728644	10.5	FOR
170818	170824	2017	REF_034	12	29	3.36729583	10.9941259	0.34	-1.078809661	3.092560548	7.5	2.014903021	8.5	FOR
170818	170824	2017	REF_034	17	37.5	3.624340933	22.46632025	1.67	0.512823626	7.433349038	13.5	2.602689685	11.5	FOR
170818	170824	2017	REF_034	11	26.5	3.277144733	8.215271339	0.29	-1.237874356	3.53001122	9	2.197224577	8	FOR
170818	170824	2017	REF_034	13.5	40.5	3.701301974	27.39357014	1.31	0.270027137	4.782144106	12	2.48490665	10	FOR
170818	170824	2017	REF_072	20	47	3.850147602	40.00272924	2.64	0.970778917	6.599549707	13	2.564949357	12	FOR
170818	170824	2017	REF_072	16	34.5	3.540959324	18.0260928	1.74	0.553885113	9.65267415	11.5	2.442347035	10	FOR
170818	170824	2017	REF_072	12.5	29.5	3.384390263	11.57940745	0.64	-0.446287103	5.527053114	9.5	2.251291799	8	FOR
170818	170824	2017	REF_072	16	38	3.63758616	23.25233324	1.02	0.019802627	4.386656554	12.5	2.525728644	10	FOR
170818	170824	2017	REF_072	16	28.5	3.349904087	10.41890904	1.73	0.548121409	16.60442561	9.5	2.251291799	7	FOR
170818	170824	2017	REF_072	15	37	3.610917913	21.69382379	1.8	0.587786665	8.297292433	11.5	2.442347035	10	FOR
170818	170824	2017	REF_072	13	40	3.688879454	26.53634309	1.63	0.488580015	6.142519315	11.5	2.442347035	10	FOR
170818	170824	2017	REF_072	16	32.5	3.481240089	15.31253587	1.42	0.350656872	9.273447662	11.5	2.442347035	9.5	FOR
170818	170824	2017	REF_072	19.5	36	3.583518938	20.18845475	2.9	1.064710737	14.36464571	12	2.48490665	10	FOR
170823	170825	2017	REF_085	14.5	37.5	3.624340933	22.46632025	0.26	-1.347073648	1.157287874	11.5	2.442347035	10	BAR
170823	170825	2017	REF_085	15.5	37	3.610917913	21.69382379	0.56	-0.579818495	2.581379868	12	2.48490665	10	BAR
170823	170825	2017	REF_085	17.5	39.5	3.676300672	25.6938572	1.31	0.270027137	5.098494904	13	2.564949357	11	BAR
170823	170825	2017	REF_085	16	34	3.526360525	17.32995194	0.24	-1.427116356	1.384885548	11.5	2.442347035	10	BAR
170823	170825	2017	REF_085	17.5	39	3.663561646	24.86585897	0.64	-0.446287103	2.573810142	12.5	2.525728644	10.5	BAR
170823	170825	2017	REF_085	18	42.5	3.749504076	30.97511665	0.28	-1.272965676	0.903951398	13	2.564949357	11	BAR
170823	170825	2017	REF_085	22	52.5	3.96081317	53.13298088	0.5	-0.693147181	0.9410351	13.5	2.602689685	12	BAR
170823	170825	2017	REF_085	14.5	34.5	3.540959324	18.0260928	0.4	-0.916290732	2.219005552	11.5	2.442347035	10	BAR
170823	170825	2017	REF_085	16	38.5	3.650658241	24.05209926	0.44	-0.820980552	1.829362149	12	2.48490665	11	BAR
170823	170825	2017	REF_085	15	37	3.610917913	21.69382379	0.46	-0.776528789	2.120419177	12	2.48490665	10.5	BAR
170823	170825	2017	REF_085	18.5	43	3.761200116	31.91000987	0.54	-0.616186139	1.692258956	13	2.564949357	11	BAR
170823	170825	2017	REF_085	21.5	40	3.688879454	26.53634309	1.28	0.246860078	4.82357345	12.5	2.525728644	11	BAR
170823	170825	2017	REF_085	17	42	3.737669618	30.05630016	0.26	-1.347073648	0.865043264	13	2.564949357	11.5	BAR
170823	170825	2017	REF_085	12.5	29	3.36729583	10.9941259	0.15	-1.897119985	1.364364947	11	2.397895273	9.5	BAR
170823	170825	2017	REF_085	12.5	31	3.433987204	13.39741676	0.09	-2.407945609	0.671771294	11	2.397895273	9.5	BAR
170823	170825	2017	REF_085	17	39	3.663561646	24.86585897	0.34	-1.078809661	1.367336638	12	2.48490665	11	BAR
170823	170825	2017	REF_085	15.5	43.5	3.772760938	32.86126112	0.45	-0.798507696	1.36939358	13	2.564949357	11.5	BAR
170823	170825	2017	REF_085	14	32.5	3.481240089	15.31253587	0.43	-0.84397007	2.808156686	11	2.397895273	9	BAR
170823	170825	2017	REF_085	14	35	3.555348061	18.73441418	0.3	-1.203972804	1.601331096	11.5	2.442347035	9.5	BAR
170823	170825	2017	REF_085	18.5	42.5	3.749504076	30.97511665	0.31	-1.171182982	1.000803333	12.5	2.525728644	11.5	BAR
170823	170825	2017	REF_085	17.5	34.5	3.540959324	18.0260928	1.44	0.364643114	7.988419986	10	2.302585093	11.5	BAR
170823	170825	2017	REF_085	17.5	38	3.63758616	23.25233324	0.44	-0.820980552	1.89228322	12	2.48490665	10.5	BAR
170823	170825	2017	REF_085	11	26.5	3.277144733	8.215271339	0.22	-1.514127733	2.677939546	10	2.302585093	10.5	BAR
170823	170825	2017	REF_085	15	37.5	3.624340933	22.46632025	0.5	-0.693147181	2.225553604	13	2.564949357	10.5	BAR
170823	170825	2017	REF_085	20	44	3.784189634	33.82915661	2.11	0.746687947	6.237223187	13	2.564949357	11.5	BAR
170823	170825	2017	REF_085	18	43	3.761200116	31.91000987	0.5	-0.693147181	1.566906441	12	2.48490665	11.5	BAR
170823	170825	2017	REF_085	18	45	3.80666249	35.81605034	3.73	1.316408234	10.41432532	13	2.564949357	11.5	BAR
170823	170825	2017	REF_085	11	25	3.218875825	6.660032669	0.03	-3.506557897	0.450448241	9	2.197224577	7.5	BAR
170823	170825	2017	REF_085	15.5	37	3.610917913	21.69382379	0.13	-2.040220829	0.599248898	12	2.48490665	11	BAR
170823	170825	2017	REF_085	17.5	38	3.63758616	23.25233324	0.32	-1.139434283	1.376205978	13	2.564949357	11.5	BAR
170823	170825	2017	REF_085	14.5	30.5	3.417726684	12.78087213	0.44	-0.820980552	3.442644567	10	2.302585093	9	BAR
170816	170824	2017	REF_009	15	37.5	3.624340933	22.46632025	1.19	0.173953307	5.296817578	10.5	2.351375257	10	FOR
170816	170824	2017	REF_009	15.5	37.5	3.624340933	22.46632025	1.75	0.559615788	7.789437615	11.5	2.442347035	9.5	FOR
170816	170824	2017	REF_009	11.5	30.5	3.417726684	12.78087213	0.26	-1.347073648	2.034289971	9.5	2.251291799	8.5	FOR
170823	170825	2017	REF_015	22	51.5	3.941581808	50.55563284	6.6	1.887069649	13.0549251	15	2.708050201	12.5	FOR
170823	170825	2017	REF_015	20	49.5	3.90197267	45.66157936	5.48	1.701105101	12.00133696	13	2.564949357	11.5	FOR
170823	170825	2017	REF_015	15	30.5	3.417726684	12.78087213	1.35	0.300104592	10.56265947	10.5	2.351375257	9.5	FOR
170823	170825	2017	REF_015	17	37	3.610917913	21.69382379	1.77	0.570979547	8.159004226	11.5	2.442347035	10	FOR
170823	170825	2017	REF_015	11.5	30.5	3.417726684	12.78087213	0.38	-0.967584026	2.973193035	9	2.197224577	8.5	FOR
170823	170825	2017	REF_015	16	47.5	3.860729711	41.09558052	1.39	0.329303747	3.382358838	11.5	2.442347035	11.5	FOR
170823	170825	2017	REF_015	17	37	3.610917913	21.69382379	2.11	0.746687947	9.726270574	13	2.564949357	10.5	FOR
170823	170825	2017	REF_015	18	41.5	3.725693427	29.15328394	1.52	0.418710335	5.213820862	13	2.564949357	11.5	FOR
170823	170825	2017	REF_015	13.5	35	3.555348061	18.73441418	1.69	0.524728529	9.020831843	11	2.397895273	9	FOR
170823	170825	2017	REF_015	16	39.5	3.676300672	25.6938572	2.57	0.943905899	10.00239077	11.5	2.442347035	9	FOR
170823	170825	2017	REF_015	13	33.5	3.511545439	16.64578215	1.41	0.343589704	8.470614279	11.5	2.442347035	9	FOR
170823	170825	2017	REF_015	14.5	33.5	3.511545439	16.64578215	1.89	0.636576829	11.35422765	10.5	2.351375257	10	FOR
170823	170825	2017	REF_015	16	39	3.663561646	24.86585897	2.23	0.802001585	8.968119713	11.5	2.442347035	10.5	FOR
170823	170825	2017	REF_015	15.5	35	3.555348061	18.73441418	1.96	0.672944473	10.46202983	11.5	2.442347035	9.5	FOR
170821	170824	2017	REF_022	16	33	3.496507561	15.97337757	0.33	-1.108662625	2.065937517	10	2.302585093	10	FOR
170821	170824	2017	REF_022	16	32	3.465735903	14.66305823	0.33	-1.108662625	2.250553704	10	2.302585093	10	FOR
170821	170824	2017	REF_022	16	34	3.526360525	17.32995194	0.3	-1.203972804	1.731106935	11	2.397895273	11	FOR
170821	170824	2017	REF_022	17	34	3.526360525	17.32995194	0.88	-0.127833372	5.077913677	11	2.397895273	10.5	FOR
170821	170824	2017	REF_022	18	40	3.688879454	26.53634309	1.12	0.113328685	4.220626768	11	2.397895273	10	FOR
170821	170824	2017	REF_022	17	32	3.465735903	14.66305823	0.24	-1.427116356	1.63676633	11	2.397895273	10	FOR
170821	170824	2017	REF_022	15	33	3.496507561	15.97337757	0.46	-0.776528789	2.879791691	10	2.302585093	10	FOR
170821	170824	2017	REF_022	12	35.5	3.569532696	19.45512921	0.36	-1.021651248	1.850411766	11	2.397895273	10	FOR
170821	170824	2017	REF_022	15	29	3.36729583	10.9941259	0		0	10	2.302585093	10	FOR
170821	170824	2017	REF_022	15	30	3.401197382	12.1749298	0.31	-1.171182982	2.546215914	10	2.302585093	10	FOR
170821	170824	2017	REF_022	14	30	3.401197382	12.1749298	0.41	-0.891598119	3.367575886	10	2.302585093	9	FOR
170821	170824	2017	REF_022	15	33	3.496507561	15.97337757	0.71	-0.342490309	4.444895871	10	2.302585093	10	FOR
170821	170824	2017	REF_022	16	31	3.433987204	13.39741676	0.19	-1.660731207	1.418183844	9	2.197224577	9	FOR
170821	170824	2017	REF_022	14	29	3.36729583	10.9941259	0		0	10	2.302585093	10	FOR
170821	170824	2017	REF_022	16	33	3.496507561	15.97337757	0.17	-1.771956842	1.064270842	9	2.197224577	9	FOR
170821	170824	2017	REF_022	19	36	3.583518938	20.18845475	1.5	0.405465108	7.429989163	11	2.397895273	9.5	FOR
170901	170905	2017	REF_097	16	37	3.610917913	21.69382379	1.39	0.329303747	6.407353601	10	2.302585093	9	FOR
170901	170905	2017	REF_097	18	40.5	3.701301974	27.39357014	3.52	1.25846099	12.84973073	13	2.564949357	12	FOR
170901	170905	2017	REF_097	16.5	32.5	3.481240089	15.31253587	1.34	0.292669614	8.750999906	10.5	2.351375257	10	FOR
170901	170905	2017	REF_097	17	35	3.555348061	18.73441418	2.35	0.854415328	12.54376025	10.5	2.351375257	10	FOR
170901	170905	2017	REF_097	17	39	3.663561646	24.86585897	1.52	0.418710335	6.112799087	11	2.397895273	10	FOR
170901	170905	2017	REF_097	15	29	3.36729583	10.9941259	1.01	0.009950331	9.186723979	10.5	2.351375257	10	FOR
170901	170905	2017	REF_097	20	45	3.80666249	35.81605034	3.78	1.32972401	10.55392754	13	2.564949357	12	FOR
170901	170905	2017	REF_097	17	39	3.663561646	24.86585897	3.59	1.278152203	14.43746626	12	2.48490665	11	FOR
170901	170905	2017	REF_097	16	33	3.496507561	15.97337757	3.22	1.16938136	20.15854184	10	2.302585093	9.5	FOR
170901	170905	2017	REF_097	29.5	56	4.025351691	62.8915382	7.31	1.989243274	11.62318526	19	2.944438979	18	FOR
170831	170905	2017	REF_048	22.5	49	3.891820298	44.49020967	2.3	0.832909123	5.169676693	13	2.564949357	13	FOR
170831	170905	2017	REF_048	19	38	3.63758616	23.25233324	1.14	0.131028262	4.902733796	11	2.397895273	10.5	FOR
170831	170905	2017	REF_048	16	31	3.433987204	13.39741676	3.48	1.247032294	25.97515671	10	2.302585093	9	FOR
170831	170905	2017	REF_048	17.5	37	3.610917913	21.69382379	0.6	-0.510825624	2.765764144	10.5	2.351375257	8	FOR
170831	170905	2017	REF_048	14	32	3.465735903	14.66305823	0.53	-0.634878272	3.614525645	7.5	2.014903021	7	FOR
170831	170905	2017	REF_048	13	25.5	3.238678452	7.169479666	0.12	-2.120263536	1.673761634	7.75	2.047692843	7.5	FOR
170831	170905	2017	REF_048	10.5	24.5	3.198673118	6.159346288	0.03	-3.506557897	0.487064675	6.5	1.871802177	6.5	FOR
170831	170905	2017	REF_048	16	32.5	3.481240089	15.31253587	1.73	0.548121409	11.29793271	9.5	2.251291799	5.5	FOR
170831	170905	2017	REF_048	11	36	3.583518938	20.18845475	0.57	-0.562118918	2.823395882	9	2.197224577	8.75	FOR
170831	170905	2017	REF_048	18	43.5	3.772760938	32.86126112	1.4	0.336472237	4.260335582	11	2.397895273	7	FOR
170831	170905	2017	REF_048	21	50	3.912023005	46.85344475	1.81	0.593326845	3.863109766	12.75	2.545531272	11	FOR
170829	170831	2017	REF_090	19.5	41	3.713572067	28.26579628	2.52	0.924258902	8.915368862	13	2.564949357	12	BAR
170829	170831	2017	REF_090	16	33.5	3.511545439	16.64578215	2.05	0.717839793	12.31543211	10.5	2.351375257	9.5	BAR
170829	170831	2017	REF_090	12.5	28.5	3.349904087	10.41890904	1.02	0.019802627	9.789892556	9.5	2.251291799	7	BAR
170829	170831	2017	REF_090	12	25	3.218875825	6.660032669	0.69	-0.371063681	10.36030954	8.5	2.140066163	6.5	BAR
170829	170831	2017	REF_090	14.75	32.5	3.481240089	15.31253587	1.33	0.285178942	8.685693937	9.5	2.251291799	9	BAR
170829	170831	2017	REF_090	15	33	3.496507561	15.97337757	0.89	-0.116533816	5.57177088	8.5	2.140066163	9	BAR
170829	170831	2017	REF_090	16	37	3.610917913	21.69382379	1.17	0.157003749	5.393240081	11	2.397895273	10.5	BAR
170829	170831	2017	REF_090	18	42	3.737669618	30.05630016	1.19	0.173953307	3.959236478	12.5	2.525728644	9	BAR
170829	170831	2017	REF_090	15	31.5	3.449987546	14.02474921	1.87	0.625938431	13.33357176	10	2.302585093	8.5	BAR
170829	170831	2017	REF_090	15.5	34.5	3.540959324	18.0260928	1.47	0.385262401	8.154845403	11	2.397895273	8.5	BAR
170829	170831	2017	REF_090	17.5	38.75	3.657130756	24.4572147	0.61	-0.494296322	2.494151552	11	2.397895273	9	BAR
170829	170831	2017	REF_090	12	27.5	3.314186005	9.297980064	0.81	-0.210721031	8.71156955	9	2.197224577	8	BAR
170829	170831	2017	REF_090	11	23	3.135494216	4.70835725	0.09	-2.407945609	1.911494715	8	2.079441542	7	BAR
170829	170831	2017	REF_090	14	32	3.465735903	14.66305823	1.5	0.405465108	10.22978956	11.5	2.442347035	9	BAR
170829	170831	2017	REF_090	15.5	34	3.526360525	17.32995194	0.75	-0.287682072	4.327767338	10.5	2.351375257	8.5	BAR
170829	170831	2017	REF_090	15	34	3.526360525	17.32995194	2.65	0.97455964	15.2914446	11	2.397895273	9	BAR
170829	170831	2017	REF_090	15	34	3.526360525	17.32995194	1.61	0.476234179	9.290273886	10.5	2.351375257	9	BAR
170829	170831	2017	REF_090	12	28	3.33220451	9.853583791	0.48	-0.733969175	4.87132408	10	2.302585093	8	BAR
170829	170831	2017	REF_090	12.5	26.5	3.277144733	8.215271339	0.83	-0.186329578	10.10313556	9	2.197224577	7	BAR
170829	170831	2017	REF_090	12	26.5	3.277144733	8.215271339	0.5	-0.693147181	6.086226241	8.5	2.140066163	7.5	BAR
170829	170831	2017	REF_090	13	30	3.401197382	12.1749298	0.42	-0.867500568	3.449711883	8.5	2.140066163	8	BAR
170829	170831	2017	REF_090	13	28.5	3.349904087	10.41890904	0.76	-0.274436846	7.294429747	9.5	2.251291799	8	BAR
170829	170831	2017	REF_090	13	28	3.33220451	9.853583791	0.89	-0.116533816	9.032246733	9	2.197224577	7.5	BAR
170829	170831	2017	REF_090	11	25	3.218875825	6.660032669	0.06	-2.813410717	0.900896482	8	2.079441542	6.5	BAR
170829	170831	2017	REF_090	12.5	30	3.401197382	12.1749298	1.1	0.09531018	9.034959693	10	2.302585093	8	BAR
170829	170831	2017	REF_090	13	29.5	3.384390263	11.57940745	1.03	0.029558802	8.895101106	10	2.302585093	7.5	BAR
170829	170831	2017	REF_090	15.5	32	3.465735903	14.66305823	0.15	-1.897119985	1.022978956	10	2.302585093	8.5	BAR
170901	170905	2017	REF_069	18	42	3.737669618	30.05630016	0.58	-0.544727175	1.929711897	12	2.48490665	14	BAR
170901	170905	2017	REF_069	11	40	3.688879454	26.53634309	0.3	-1.203972804	1.130525027	12	2.48490665	11	BAR
170901	170905	2017	REF_069	17	37	3.610917913	21.69382379	0.51	-0.673344553	2.350899523	11.5	2.442347035	10	BAR
170901	170905	2017	REF_069	18	37	3.610917913	21.69382379	0.23	-1.46967597	1.060209589	11	2.397895273	10	BAR
170901	170905	2017	REF_069	20.5	40.5	3.701301974	27.39357014	0.46	-0.776528789	1.679226175	14	2.63905733	11	BAR
170901	170905	2017	REF_069	17.5	39	3.663561646	24.86585897	0.74	-0.301105093	2.975967977	12	2.48490665	10.5	BAR
170901	170905	2017	REF_069	14	36	3.583518938	20.18845475	0.21	-1.560647748	1.040198483	11	2.397895273	9.5	BAR
170901	170905	2017	REF_069	20	48	3.871201011	42.20755366	0.74	-0.301105093	1.753240678	13.5	2.602689685	12	BAR
170901	170905	2017	REF_069	17	32	3.465735903	14.66305823	0.56	-0.579818495	3.819121436	11	2.397895273	9.5	BAR
170901	170905	2017	REF_069	18	38	3.63758616	23.25233324	0.28	-1.272965676	1.204180231	12	2.48490665	10.5	BAR
170901	170905	2017	REF_069	11	27	3.295836866	8.75193068	0.42	-0.867500568	4.798941118	9	2.197224577	7	BAR
170901	170905	2017	REF_069	19	47	3.850147602	40.00272924	4.51	1.506297154	11.27423075	14	2.63905733	11	BAR
170901	170905	2017	REF_069	17.5	40.5	3.701301974	27.39357014	0.42	-0.867500568	1.533206507	11	2.397895273	10.5	BAR
170901	170905	2017	REF_069	22.5	50.5	3.921973336	48.06616447	2.44	0.891998039	5.076335977	14	2.63905733	12.5	BAR
170901	170905	2017	REF_069	16	33	3.496507561	15.97337757	0.55	-0.597837001	3.443229196	9	2.197224577	8	BAR
170901	170905	2017	REF_069	19	46	3.828641396	37.87308257	1.52	0.418710335	4.013404499	11	2.397895273	10.5	BAR
170901	170905	2017	REF_069	18	40.5	3.701301974	27.39357014	0.73	-0.314710745	2.664858929	17	2.833213344	14	BAR
170901	170905	2017	REF_069	16.5	39.5	3.676300672	25.6938572	0.19	-1.660731207	0.73947636	12.5	2.525728644	11	BAR
170901	170905	2017	REF_069	14	34	3.526360525	17.32995194	0.49	-0.713349888	2.827474661	11	2.397895273	10	BAR
170901	170905	2017	REF_069	17	34	3.526360525	17.32995194	0.58	-0.544727175	3.346806742	10.5	2.351375257	10	BAR
170901	170905	2017	REF_069	15	35	3.555348061	18.73441418	0.21	-1.560647748	1.120931767	10.5	2.351375257	9	BAR
170901	170905	2017	REF_069	16.5	37	3.610917913	21.69382379	0.09	-2.407945609	0.414864622	10	2.302585093	8	BAR
170901	170905	2017	REF_069	14	33	3.496507561	15.97337757	0.36	-1.021651248	2.253750019	11	2.397895273	9.5	BAR
170901	170905	2017	REF_069	18.5	40.5	3.701301974	27.39357014	0.49	-0.713349888	1.788740925	12	2.48490665	10.5	BAR
170831	170901	2017	REF_036	13.5	31	3.433987204	13.39741676	0.67	-0.400477567	5.00096408	9	2.197224577	8.5	FOR
170831	170901	2017	REF_036	18	40	3.688879454	26.53634309	3.14	1.1442228	11.83282862	11.5	2.442347035	10	FOR
170831	170901	2017	REF_036	14.5	33.5	3.511545439	16.64578215	0.2	-1.609437912	1.201505572	9	2.197224577	8	FOR
170831	170901	2017	REF_036	15.75	34	3.526360525	17.32995194	1.29	0.254642218	7.443759822	9.5	2.251291799	6	FOR
170831	170901	2017	REF_036	14.75	27.5	3.314186005	9.297980064	1.03	0.029558802	11.07767486	7.75	2.047692843	5.5	FOR
170831	170901	2017	REF_036	13.5	33	3.496507561	15.97337757	0.72	-0.328504067	4.507500038	9	2.197224577	5.5	FOR
170831	170901	2017	REF_036	12	27	3.295836866	8.75193068	0.17	-1.771956842	1.942428548	7.5	2.014903021	5.5	FOR
170831	170901	2017	REF_036	13.5	28.5	3.349904087	10.41890904			0	7.5	2.014903021	6	FOR
170831	170901	2017	REF_036	11.5	38.5	3.650658241	24.05209926	1.12	0.113328685	4.656558198	10.75	2.374905755	10.25	FOR
170831	170901	2017	REF_036	18.75	31	3.433987204	13.39741676	0.74	-0.301105093	5.523452864	7	1.945910149	6	FOR
170901	170905	2017	REF_099	13	31.5	3.449987546	14.02474921	0.08	-2.525728644	0.570420182	11	2.397895273	10	BAR
170901	170905	2017	REF_099	14.5	35	3.555348061	18.73441418	0.1	-2.302585093	0.533777032	11.5	2.442347035	10.5	BAR
170901	170905	2017	REF_099	16	37.5	3.624340933	22.46632025	0.07	-2.659260037	0.311577505	12	2.48490665	11	BAR
170901	170905	2017	REF_099	14.5	32	3.465735903	14.66305823	0.02	-3.912023005	0.136397194	11	2.397895273	9.5	BAR
170901	170905	2017	REF_099	14.5	33.5	3.511545439	16.64578215	0.12	-2.120263536	0.720903343	12	2.48490665	10.5	BAR
170901	170905	2017	REF_099	16.5	35	3.555348061	18.73441418	0.15	-1.897119985	0.800665548	12.5	2.525728644	10	BAR
170901	170905	2017	REF_099	18	40	3.688879454	26.53634309	0.13	-2.040220829	0.489894178	13.5	2.602689685	12	BAR
170901	170905	2017	REF_099	16	34	3.526360525	17.32995194	0.005	-5.298317367	0.028851782	12	2.48490665	10.5	BAR
170901	170905	2017	REF_099	17	40	3.688879454	26.53634309	0.13	-2.040220829	0.489894178	12.5	2.525728644	11.5	BAR
170901	170905	2017	REF_099	11	34.5	3.540959324	18.0260928	0.09	-2.407945609	0.499276249	12	2.48490665	10	BAR
170901	170905	2017	REF_099	14	32	3.465735903	14.66305823	0.05	-2.995732274	0.340992985	11	2.397895273	10	BAR
170901	170905	2017	REF_099	15	32	3.465735903	14.66305823	0.08	-2.525728644	0.545588777	10.5	2.351375257	10	BAR
170901	170905	2017	REF_099	13	29.5	3.384390263	11.57940745	0.04	-3.218875825	0.34544082	10	2.302585093	9	BAR
170901	170905	2017	REF_099	14	34	3.526360525	17.32995194	0.07	-2.659260037	0.403924952	9.5	2.251291799	9	BAR
170901	170905	2017	REF_099	27	38	3.63758616	23.25233324	0.12	-2.120263536	0.516077242	12	2.48490665	11	BAR
170901	170905	2017	REF_099	15	32	3.465735903	14.66305823	0.31	-1.171182982	2.114156509	11	2.397895273	10.5	BAR
170901	170905	2017	REF_099	15.5	34.5	3.540959324	18.0260928	0.07	-2.659260037	0.388325972	12	2.48490665	10	BAR
170901	170905	2017	REF_099	13	29.5	3.384390263	11.57940745	0.01	-4.605170186	0.086360205	10.5	2.351375257	9	BAR
170901	170905	2017	REF_099	14	34	3.526360525	17.32995194	0.06	-2.813410717	0.346221387	10	2.302585093	10	BAR
170901	170905	2017	REF_099	15	33.5	3.511545439	16.64578215	0.06	-2.813410717	0.360451671	11	2.397895273	9	BAR
170901	170905	2017	REF_099	14	30	3.401197382	12.1749298	0.02	-3.912023005	0.164271994	11	2.397895273	9	BAR
170901	170905	2017	REF_099	11	23	3.135494216	4.70835725	0		0	8	2.079441542	8	BAR
170901	170905	2017	REF_099	13	31.5	3.449987546	14.02474921	0.08	-2.525728644	0.570420182	10	2.302585093	9	BAR
170901	170905	2017	REF_099	12	26	3.258096538	7.687840567	0.12	-2.120263536	1.560906459	10	2.302585093	8	BAR
170901	170905	2017	REF_099	11	23.5	3.157000421	5.183655365	0		0	8	2.079441542	8	BAR
170901	170905	2017	REF_099	13	28	3.33220451	9.853583791	0.03	-3.506557897	0.304457755	9	2.197224577	9	BAR
170901	170905	2017	REF_099	12	25	3.218875825	6.660032669	0		0	9	2.197224577	9	BAR
170901	170905	2017	REF_099	10	23	3.135494216	4.70835725	0.03	-3.506557897	0.637164905	9	2.197224577	7	BAR
170901	170905	2017	REF_099	14	30	3.401197382	12.1749298	0.03	-3.506557897	0.246407992	9	2.197224577	9	BAR
170901	170905	2017	REF_099	12	28	3.33220451	9.853583791	0.12	-2.120263536	1.21783102	10	2.302585093	9	BAR
170901	170905	2017	REF_099	11	26.5	3.277144733	8.215271339	0.01	-4.605170186	0.121724525	9	2.197224577	8	BAR
170901	170905	2017	REF_099	11	24	3.17805383	5.667269873	0		0	9	2.197224577	7	BAR
170905	170906	2017	REF_075	18	47	3.850147602	40.00272924	0.05	-2.995732274	0.124991472	13	2.564949357	11	BAR
170905	170906	2017	REF_075	13	31.5	3.449987546	14.02474921	0.004	-5.521460918	0.028521009	11	2.397895273	9.5	BAR
170905	170906	2017	REF_075	13	31	3.433987204	13.39741676	0.03	-3.506557897	0.223923765	10	2.302585093	9	BAR
170905	170906	2017	REF_075	13.5	30	3.401197382	12.1749298	0.19	-1.660731207	1.560583947	10	2.302585093	9	BAR
170905	170906	2017	REF_075	18	41	3.713572067	28.26579628	0.16	-1.832581464	0.566055166	14	2.63905733	11.5	BAR
170905	170906	2017	REF_075	15	36	3.583518938	20.18845475	0.18	-1.714798428	0.8915987	11	2.397895273	10	BAR
170905	170906	2017	REF_075	14	32	3.465735903	14.66305823	0.02	-3.912023005	0.136397194	10	2.302585093	10	BAR
170905	170906	2017	REF_075	13	33.5	3.511545439	16.64578215	0.15	-1.897119985	0.901129179	11	2.397895273	10.5	BAR
170905	170906	2017	REF_075	17	41	3.713572067	28.26579628	0.17	-1.771956842	0.601433614	11	2.397895273	10.5	BAR
170905	170906	2017	REF_075	15.5	37.5	3.624340933	22.46632025	0.1	-2.302585093	0.445110721	15	2.708050201	10.5	BAR
170905	170906	2017	REF_075	14	30	3.401197382	12.1749298	0.14	-1.966112856	1.149903961	11	2.397895273	9	BAR
170905	170906	2017	REF_075	17.5	41	3.713572067	28.26579628	0.07	-2.659260037	0.247649135	13	2.564949357	12	BAR
170905	170906	2017	REF_075	17	38	3.63758616	23.25233324	0.15	-1.897119985	0.645096552	10	2.302585093	10	BAR
170905	170906	2017	REF_075	18	33.5	3.511545439	16.64578215	0.09	-2.407945609	0.540677507	13	2.564949357	12	BAR
170905	170906	2017	REF_075	16	35	3.555348061	18.73441418	0.26	-1.347073648	1.387820283	11	2.397895273	10.5	BAR
170905	170906	2017	REF_075	14	33.5	3.511545439	16.64578215	0.05	-2.995732274	0.300376393	11	2.397895273	10	BAR
170905	170906	2017	REF_075	18.5	46	3.828641396	37.87308257	0.15	-1.897119985	0.396059655	13	2.564949357	12	BAR
170905	170906	2017	REF_075	13	27	3.295836866	8.75193068	0.1	-2.302585093	1.142605028	10	2.302585093	9	BAR
170905	170906	2017	REF_075	17	40	3.688879454	26.53634309	0.09	-2.407945609	0.339157508	13	2.564949357	10	BAR
170905	170906	2017	REF_075	18.5	46.5	3.839452313	38.92867098	0.62	-0.478035801	1.592656478	13	2.564949357	12.5	BAR
170905	170906	2017	REF_075	12	27	3.295836866	8.75193068	0.38	-0.967584026	4.341899107	8.5	2.140066163	8	BAR
170905	170906	2017	REF_075	11	25	3.218875825	6.660032669	0.05	-2.995732274	0.750747068	9	2.197224577	8	BAR
170905	170906	2017	REF_075	12	27	3.295836866	8.75193068	0.03	-3.506557897	0.342781508	9	2.197224577	9	BAR
170905	170906	2017	REF_075	13.5	30.5	3.417726684	12.78087213	0.17	-1.771956842	1.330112674	8.5	2.140066163	8	BAR
170905	170906	2017	REF_075	13	35	3.555348061	18.73441418	0.05	-2.995732274	0.266888516	10	2.302585093	9	BAR
170905	170906	2017	REF_075	18	38	3.63758616	23.25233324	0.17	-1.771956842	0.731109426	11	2.397895273	11	BAR
170905	170906	2017	REF_075	15.5	34.5	3.540959324	18.0260928	0.1	-2.302585093	0.554751388	12	2.48490665	9.5	BAR
170905	170906	2017	REF_075	13	28	3.33220451	9.853583791	0.08	-2.525728644	0.811887347	10	2.302585093	9	BAR
170905	170906	2017	REF_075	13	27.5	3.314186005	9.297980064	0.06	-2.813410717	0.645301448	10	2.302585093	9	BAR
170905	170906	2017	REF_075	15	30	3.401197382	12.1749298	0.03	-3.506557897	0.246407992	11	2.397895273	9	BAR
170905	170906	2017	REF_075	10	23	3.135494216	4.70835725	0.04	-3.218875825	0.849553207	8	2.079441542	8	BAR
170905	170906	2017	REF_075	11	24	3.17805383	5.667269873	0.07	-2.659260037	1.235162637	8	2.079441542	9	BAR
170905	170906	2017	REF_025	11.5	27	3.295836866	8.75193068	0.19	-1.660731207	2.170949553	10.5	2.351375257	9	BAR
170905	170906	2017	REF_025	12	27	3.295836866	8.75193068	0.7	-0.356674944	7.998235196	10	2.302585093	9.5	BAR
170905	170906	2017	REF_025	17	44	3.784189634	33.82915661	0.15	-1.897119985	0.443404492	12.5	2.525728644	12	BAR
170905	170906	2017	REF_025	13	29	3.36729583	10.9941259	0.26	-1.347073648	2.364899242	10	2.302585093	9.5	BAR
170905	170906	2017	REF_025	13	34	3.526360525	17.32995194	0.25	-1.386294361	1.442589113	11	2.397895273	10	BAR
170905	170906	2017	REF_025	15	39	3.663561646	24.86585897	0.09	-2.407945609	0.361942051	13	2.564949357	11.5	BAR
170905	170906	2017	REF_025	16	35.5	3.569532696	19.45512921	0.25	-1.386294361	1.285008171	12	2.48490665	11	BAR
170905	170906	2017	REF_025	18	43	3.761200116	31.91000987	0.25	-1.386294361	0.78345322	14	2.63905733	12	BAR
170905	170906	2017	REF_025	14	43	3.761200116	31.91000987	0.21	-1.560647748	0.658100705	11.5	2.442347035	10	BAR
170905	170906	2017	REF_025	21	50	3.912023005	46.85344475	0.73	-0.314710745	1.558049795	14	2.63905733	13	BAR
170905	170906	2017	REF_025	12.5	29	3.36729583	10.9941259	0.09	-2.407945609	0.818618968	11	2.397895273	10	BAR
170905	170906	2017	REF_025	16	39	3.663561646	24.86585897	0.25	-1.386294361	1.005394587	12.5	2.525728644	11.5	BAR
170905	170906	2017	REF_025	14.5	33	3.496507561	15.97337757	0.3	-1.203972804	1.878125016	12	2.48490665	10	BAR
170905	170906	2017	REF_025	21	45	3.80666249	35.81605034	0.8	-0.223143551	2.233635458	14	2.63905733	12.5	BAR
170905	170906	2017	REF_025	16.5	37	3.610917913	21.69382379	0.11	-2.207274913	0.50705676	12	2.48490665	11	BAR
170905	170906	2017	REF_025	26	52	3.951243719	51.83313054	0.25	-1.386294361	0.482317	14	2.63905733	12	BAR
170905	170906	2017	REF_025	11	26	3.258096538	7.687840567	0.26	-1.347073648	3.381963995	11	2.397895273	9	BAR
170905	170906	2017	REF_025	19	45.5	3.817712326	36.83564641	0.45	-0.798507696	1.22164274	10.5	2.351375257	10	BAR
170905	170906	2017	REF_025	14	29	3.36729583	10.9941259	0.08	-2.525728644	0.727661305	10.5	2.351375257	9.5	BAR
170905	170906	2017	REF_025	12	30.5	3.417726684	12.78087213	0.32	-1.139434283	2.503741503	13	2.564949357	12	BAR
170905	170906	2017	REF_025	16.5	33	3.496507561	15.97337757	0.1	-2.302585093	0.626041672	11	2.397895273	10	BAR
170905	170906	2017	REF_025	13	31	3.433987204	13.39741676	0.31	-1.171182982	2.313878903	11	2.397895273	9.5	BAR
170905	170906	2017	REF_025	15	34	3.526360525	17.32995194	0.23	-1.46967597	1.327181984	12	2.48490665	10	BAR
170905	170906	2017	REF_025	15	35	3.555348061	18.73441418	0.39	-0.94160854	2.081730425	12.5	2.525728644	11	BAR
170905	170906	2017	REF_025	16	37	3.610917913	21.69382379	0.55	-0.597837001	2.535283799	12.5	2.525728644	11	BAR
170905	170906	2017	REF_025	17	39.5	3.676300672	25.6938572	0.93	-0.072570693	3.619542184	13	2.564949357	11.5	BAR
170905	170906	2017	REF_025	13	40	3.688879454	26.53634309	0.27	-1.30933332	1.017472525	12	2.48490665	10.5	BAR
170905	170906	2017	REF_025	13	29	3.36729583	10.9941259	0.09	-2.407945609	0.818618968	12	2.48490665	10.5	BAR
170905	170906	2017	REF_025	17	39	3.663561646	24.86585897	0.22	-1.514127733	0.884747236	12	2.48490665	11	BAR
170905	170906	2017	REF_025	18	40	3.688879454	26.53634309	0.16	-1.832581464	0.602946681	13	2.564949357	12	BAR
170905	170906	2017	REF_025	17	39	3.663561646	24.86585897	0.1	-2.302585093	0.402157835	13	2.564949357	12	BAR
170905	170906	2017	REF_025	18	46	3.828641396	37.87308257	0.18	-1.714798428	0.475271585	15	2.708050201	30	BAR
170831	170901	2017	RT_037	17	37.5	3.624340933	22.46632025	0.75	-0.287682072	3.338330406	12	2.48490665	11	FOR
170831	170901	2017	RT_037	14	34	3.526360525	17.32995194	0.71	-0.342490309	4.09695308	10	2.302585093	9.5	FOR
170831	170901	2017	RT_037	17	42	3.737669618	30.05630016	0.86	-0.15082289	2.861296951	12	2.48490665	10.5	FOR
170831	170901	2017	RT_037	14	33	3.496507561	15.97337757	0.59	-0.527632742	3.693645864	11	2.397895273	10	FOR
170831	170901	2017	RT_037	19	41	3.713572067	28.26579628	1.03	0.029558802	3.64398013	14	2.63905733	11	FOR
170831	170901	2017	RT_037	21	37	3.610917913	21.69382379	0.78	-0.248461359	3.595493388	13	2.564949357	11	FOR
170831	170901	2017	RT_037	19	38	3.63758616	23.25233324	1.4	0.336472237	6.020901153	13	2.564949357	12	FOR
170831	170901	2017	RT_037	21	42	3.737669618	30.05630016	1.84	0.609765572	6.121844638	12	2.48490665	10	FOR
170831	170901	2017	RT_037	17	31	3.433987204	13.39741676	1.1	0.09531018	8.210538042	10	2.302585093	8.5	FOR
170831	170901	2017	RT_037	19	39	3.663561646	24.86585897	0.4	-0.916290732	1.608631339	11.5	2.442347035	9.5	FOR
170831	170901	2017	RT_037	19	38.5	3.650658241	24.05209926	0.66	-0.415515444	2.744043224	12	2.48490665	11	FOR
170831	170901	2017	RT_037	17	33.5	3.511545439	16.64578215	1.42	0.350656872	8.530689558	11.5	2.442347035	10.5	FOR
170831	170901	2017	RT_037	13.5	27.5	3.314186005	9.297980064	0.31	-1.171182982	3.334057482	9.5	2.251291799	9	FOR
170831	170901	2017	RT_037	14	38.5	3.650658241	24.05209926	1.09	0.086177696	4.53182896	12	2.48490665	10.5	FOR
170831	170901	2017	RT_037	11.5	28	3.33220451	9.853583791	0.22	-1.514127733	2.232690204	8	2.079441542	7	FOR
170831	170901	2017	RT_037	16	35	3.555348061	18.73441418	1.26	0.231111721	6.725590605	12	2.48490665	11.5	FOR
170831	170901	2017	RT_037	18	36.5	3.597312261	20.93461144	1.19	0.173953307	5.684366311	12	2.48490665	10	FOR
170831	170901	2017	RT_037	13	36	3.583518938	20.18845475	0.42	-0.867500568	2.080396966	11	2.397895273	9.5	FOR
170831	170901	2017	RT_037	14	29	3.36729583	10.9941259	0.76	-0.274436846	6.9127824	11	2.397895273	9	FOR
170831	170901	2017	RT_037	18.5	44	3.784189634	33.82915661	2.12	0.751416089	6.266783486	14	2.63905733	12.5	FOR
170829	170830	2017	REF_073	17.5	39.5	3.676300672	25.6938572	0.37	-0.994252273	1.440032912	13	2.564949357	12	BAR
170829	170830	2017	REF_073	17	41	3.713572067	28.26579628	1.13	0.122217633	3.997764609	11.5	2.442347035	11	BAR
170829	170830	2017	REF_073	18	45	3.80666249	35.81605034	0.34	-1.078809661	0.94929507	14	2.63905733	12.5	BAR
170829	170830	2017	REF_073	16	40.5	3.701301974	27.39357014	0.25	-1.386294361	0.912622921	10	2.302585093	9	BAR
170829	170830	2017	REF_073	16	39	3.663561646	24.86585897	0.4	-0.916290732	1.608631339	12	2.48490665	11	BAR
170829	170830	2017	REF_073	16	40	3.688879454	26.53634309	0.84	-0.174353387	3.165470076	12	2.48490665	9	BAR
170829	170830	2017	REF_073	23.5	57	4.043051268	65.90435086	1.03	0.029558802	1.562871019	20.5	3.020424886	13.5	BAR
170829	170830	2017	REF_073	14.5	34	3.526360525	17.32995194	0.4	-0.916290732	2.30814258	10	2.302585093	9	BAR
170829	170830	2017	REF_073	17	41.5	3.725693427	29.15328394	0.86	-0.15082289	2.949924961	13	2.564949357	11.5	BAR
170829	170830	2017	REF_073	18	41	3.713572067	28.26579628	0.27	-1.30933332	0.955218092	10	2.302585093	12	BAR
170829	170830	2017	REF_073	21	48	3.871201011	42.20755366	3.43	1.232560261	8.126507467	15	2.708050201	13	BAR
170829	170830	2017	REF_073	15	38	3.63758616	23.25233324	1.11	0.104360015	4.773714486	12	2.48490665	10	BAR
170829	170830	2017	REF_073	20	46.5	3.839452313	38.92867098	1.98	0.683096845	5.086225526	14.5	2.674148649	12.5	BAR
170829	170830	2017	REF_073	11	25	3.218875825	6.660032669	0.5	-0.693147181	7.507470681	8	2.079441542	7	BAR
170829	170830	2017	REF_073	12	29	3.36729583	10.9941259	0.51	-0.673344553	4.638840821	10	2.302585093	9	BAR
170829	170830	2017	REF_073	16	35	3.555348061	18.73441418	0.54	-0.616186139	2.882395973	11	2.397895273	8	BAR
170829	170830	2017	REF_073	13	32.5	3.481240089	15.31253587	0.09	-2.407945609	0.587753725	11	2.397895273	8	BAR
170829	170830	2017	REF_073	12.5	29	3.36729583	10.9941259	0.02	-3.912023005	0.181915326	9.5	2.251291799	9	BAR
170829	170830	2017	REF_073	12	25	3.218875825	6.660032669	0.02	-3.912023005	0.300298827	9.5	2.251291799	8	BAR
170829	170830	2017	REF_073	13	28.5	3.349904087	10.41890904	0.02	-3.912023005	0.191958678	10	2.302585093	9	BAR
170829	170830	2017	REF_073	15	34.5	3.540959324	18.0260928	0.05	-2.995732274	0.277375694	10.5	2.351375257	9	BAR
170829	170830	2017	REF_073	16	40	3.688879454	26.53634309	0.17	-1.771956842	0.640630849	12	2.48490665	11	BAR
170829	170830	2017	REF_073	21	45	3.80666249	35.81605034	1.7	0.530628251	4.746475348	14	2.63905733	12	BAR
170829	170831	2017	REF_061	16	38	3.63758616	23.25233324	0.67	-0.400477567	2.881431266	12.5	2.525728644	11	BAR
170829	170831	2017	REF_061	14	34.5	3.540959324	18.0260928	1.44	0.364643114	7.988419986	11.5	2.442347035	10.5	BAR
170829	170831	2017	REF_061	19	42	3.737669618	30.05630016	0.92	-0.083381609	3.060922319	15	2.708050201	12	BAR
170829	170831	2017	REF_061	15	29.2	3.374168709	11.22702096	0.74	-0.301105093	6.591240923	10	2.302585093	9.5	BAR
170829	170831	2017	REF_061	12.5	28.5	3.349904087	10.41890904	0.11	-2.207274913	1.055772727	10.5	2.351375257	9	BAR
170829	170831	2017	REF_061	19	47.5	3.860729711	41.09558052	1.16	0.148420005	2.822687951	14.5	2.674148649	13.5	BAR
170829	170831	2017	REF_061	15	37.5	3.624340933	22.46632025	0.77	-0.261364764	3.42735255	12	2.48490665	11	BAR
170829	170831	2017	REF_061	23	57	4.043051268	65.90435086	1.11	0.104360015	1.68425906	17	2.833213344	15	BAR
170829	170831	2017	REF_061	15	33	3.496507561	15.97337757	0.43	-0.84397007	2.691979189	12	2.48490665	14	BAR
170829	170831	2017	REF_061	20	48	3.871201011	42.20755366	0.98	-0.020202707	2.321859276	15	2.708050201	13	BAR
170829	170831	2017	REF_061	16	36	3.583518938	20.18845475	0.15	-1.897119985	0.742998916	11	2.397895273	9	BAR
170829	170831	2017	REF_061	13	30	3.401197382	12.1749298	0.25	-1.386294361	2.05339993	11	2.397895273	9	BAR
170829	170831	2017	REF_061	15	35	3.555348061	18.73441418	0.29	-1.237874356	1.547953393	11	2.397895273	8	BAR
170829	170831	2017	REF_061	18	39	3.663561646	24.86585897	0.28	-1.272965676	1.126041937	18	2.890371758	15	BAR
170829	170831	2017	REF_061	16	31	3.433987204	13.39741676	0.73	-0.314710745	5.44881161	13	2.564949357	10	BAR
170829	170831	2017	REF_061	17	36	3.583518938	20.18845475	0.79	-0.235722334	3.913127626	18	2.890371758	12	BAR
170829	170831	2017	REF_061		39	3.663561646	24.86585897	1.59	0.463734016	6.394309571	12	2.48490665	11	BAR
170829	170831	2017	REF_061	18	40	3.688879454	26.53634309	1.38	0.322083499	5.200415125	14	2.63905733	12	BAR
170829	170831	2017	REF_061	19	36	3.583518938	20.18845475	0.63	-0.46203546	3.120595448	13	2.564949357	11	BAR
170829	170831	2017	REF_061	20	42	3.737669618	30.05630016	0.94	-0.061875404	3.127464109	12	2.48490665	11	BAR
170829	170831	2017	REF_061	17	38	3.63758616	23.25233324	1.03	0.029558802	4.429662991	13.5	2.602689685	11	BAR
170829	170831	2017	REF_061	14	41	3.713572067	28.26579628	0.65	-0.430782916	2.299599111	14	2.63905733	11	BAR
170829	170831	2017	REF_061		31	3.433987204	13.39741676	0.69	-0.371063681	5.15024659	11.5	2.442347035	9.5	BAR
170829	170831	2017	REF_061	18.5	44	3.784189634	33.82915661	0.98	-0.020202707	2.896909347	14	2.63905733	11	BAR
170829	170831	2017	REF_061	13	25.5	3.238678452	7.169479666	0.48	-0.733969175	6.695046535	10.25	2.327277706	8	BAR
170829	170831	2017	REF_061	12.75	37	3.610917913	21.69382379	0.63	-0.46203546	2.904052352	11.75	2.463853241	9.5	BAR
170829	170831	2017	REF_061	17	37	3.610917913	21.69382379	0.92	-0.083381609	4.240838355	12	2.48490665	9	BAR
170829	170831	2017	REF_061	19.75	45.5	3.817712326	36.83564641	0.92	-0.083381609	2.497580712	13.75	2.621038824	12	BAR
170829	170831	2017	REF_061	18	31	3.433987204	13.39741676	0.65	-0.430782916	4.85168157	10	2.302585093	8	BAR
170829	170831	2017	REF_061	13	29	3.36729583	10.9941259	0.37	-0.994252273	3.365433537	10	2.302585093	8	BAR
170829	170831	2017	REF_061	18	32	3.465735903	14.66305823	0.19	-1.660731207	1.295773344	10	2.302585093	9	BAR
170829	170831	2017	REF_061	13	30.5	3.417726684	12.78087213	0.28	-1.272965676	2.190773815	9	2.197224577	8.5	BAR
170907	170908	2017	REF_071	13	33	3.496507561	15.97337757	0.92	-0.083381609	5.759583382	10.5	2.351375257	9	FOR
170907	170908	2017	REF_071	13	33	3.496507561	15.97337757	0.34	-1.078809661	2.128541685	10.5	2.351375257	9.5	FOR
170907	170908	2017	REF_071	18	40	3.688879454	26.53634309	2	0.693147181	7.536833515	12	2.48490665	11	FOR
170907	170908	2017	REF_071	23	48	3.871201011	42.20755366	1.4	0.336472237	3.316941823	15	2.708050201	12.5	FOR
170907	170908	2017	REF_071	13	38	3.63758616	23.25233324	1.42	0.350656872	6.106914027	12	2.48490665	11	FOR
170907	170908	2017	REF_071	18.5	46	3.828641396	37.87308257	3.43	1.232560261	9.0565641	14	2.63905733	12	FOR
170907	170908	2017	REF_060	18	46	3.828641396	37.87308257	1.45	0.371563556	3.82857666	13	2.564949357	12	FOR
170907	170908	2017	REF_060	15	34	3.526360525	17.32995194	1.34	0.292669614	7.732277645	11	2.397895273	9	FOR
170907	170908	2017	REF_060	25	56	4.025351691	62.8915382	1.58	0.457424847	2.512261657	17	2.833213344	12	FOR
170907	170908	2017	REF_060	16	37	3.610917913	21.69382379	2.1	0.741937345	9.680174505	11	2.397895273	10	FOR
170907	170908	2017	REF_060	24	55	4.007333185	59.98145323	1.55	0.438254931	2.584132122	14	2.63905733	12	FOR
170907	170908	2017	REF_060	17	35	3.555348061	18.73441418	1.35	0.300104592	7.205989934	11	2.397895273	10	FOR
170907	170908	2017	REF_060	18	44	3.784189634	33.82915661	1.9	0.641853886	5.616456898	13	2.564949357	11	FOR
170907	170908	2017	REF_060	15	32	3.465735903	14.66305823	0.93	-0.072570693	6.342469528	10	2.302585093	8	FOR
170907	170908	2017	REF_060	21	48	3.871201011	42.20755366	5.94	1.781709133	14.07331031	14	2.63905733	12	FOR
170907	170908	2017	REF_060	16	36	3.583518938	20.18845475	1.46	0.378436436	7.231856118	12	2.48490665	9	FOR
170907	170908	2017	REF_060	15	40	3.688879454	26.53634309	2.35	0.854415328	8.85577938	11	2.397895273	9	FOR
170907	170908	2017	REF_060	13	27	3.295836866	8.75193068	0.48	-0.733969175	5.484504135	9	2.197224577	7	FOR
170907	170908	2017	REF_033	22.5	51	3.931825633	49.30010341	0.7	-0.356674944	1.419875318	14.5	2.674148649	13.5	BAR
170907	170908	2017	REF_033	16.5	36	3.583518938	20.18845475	0.49	-0.713349888	2.427129793	11.5	2.442347035	9.5	BAR
170907	170908	2017	REF_033	16	38.5	3.650658241	24.05209926	2.74	1.00795792	11.39193702	12	2.48490665	10.5	BAR
170907	170908	2017	REF_033	15.5	36	3.583518938	20.18845475	1.08	0.076961041	5.349592197	12	2.48490665	10	BAR
170907	170908	2017	REF_033	12	30	3.401197382	12.1749298	0.75	-0.287682072	6.160199791	9.5	2.251291799	8.5	BAR
170907	170908	2017	REF_033	14	30	3.401197382	12.1749298	0.33	-1.108662625	2.710487908	11	2.397895273	10	BAR
170907	170908	2017	REF_033	14.5	35	3.555348061	18.73441418	0.74	-0.301105093	3.949950038	10.5	2.351375257	10.5	BAR
170907	170908	2017	REF_033	17.5	44	3.784189634	33.82915661	1.61	0.476234179	4.759208214	12.5	2.525728644	11.5	BAR
170907	170908	2017	REF_033	14	31	3.433987204	13.39741676	0.59	-0.527632742	4.403834041	10	2.302585093	9.5	BAR
170907	170908	2017	REF_033	13	31	3.433987204	13.39741676	0.15	-1.897119985	1.119618824	10.5	2.351375257	10	BAR
170907	170908	2017	REF_033	18	43	3.761200116	31.91000987	2.57	0.943905899	8.053899106	14	2.63905733	12	BAR
170907	170908	2017	REF_033	13.5	33	3.496507561	15.97337757	0.52	-0.653926467	3.255416694	11.5	2.442347035	10.5	BAR
170907	170908	2017	REF_033	13	31	3.433987204	13.39741676	0.31	-1.171182982	2.313878903	10	2.302585093	9.5	BAR
170907	170908	2017	REF_033	17	39.5	3.676300672	25.6938572	2.62	0.963174318	10.19698981	13	2.564949357	11.5	BAR
170907	170908	2017	REF_033	14.5	34.5	3.540959324	18.0260928	0.6	-0.510825624	3.328508328	10	2.302585093	10	BAR
170907	170908	2017	REF_033	12	28	3.33220451	9.853583791	0.31	-1.171182982	3.146063469	9.5	2.251291799	8	BAR
170907	170908	2017	REF_033	15.5	41	3.713572067	28.26579628	0.48	-0.733969175	1.698165498	12.5	2.525728644	11	BAR
170907	170908	2017	REF_033	15	38.5	3.650658241	24.05209926	0.85	-0.162518929	3.533995061	12.5	2.525728644	11.5	BAR
170907	170908	2017	REF_033	14	35	3.555348061	18.73441418	0.37	-0.994252273	1.974975019	11	2.397895273	10	BAR
170907	170908	2017	REF_033	16	36	3.583518938	20.18845475	1.28	0.246860078	6.340257419	12.5	2.525728644	10.5	BAR
170907	170908	2017	REF_033	15	33	3.496507561	15.97337757	0.57	-0.562118918	3.56843753	11	2.397895273	10	BAR
170907	170908	2017	REF_033	12	30.5	3.417726684	12.78087213	0.34	-1.078809661	2.660225347	10	2.302585093	9.5	BAR
170907	170908	2017	REF_033	14	30.5	3.417726684	12.78087213	1.55	0.438254931	12.12749791	11	2.397895273	9	BAR
170907	170908	2017	REF_033	10	22.5	3.113515309	4.241232515			#VALUE!	8	2.079441542	7	BAR
170907	170908	2017	REF_007	15	37	3.610917913	21.69382379	0.62	-0.478035801	2.857956282	12	2.48490665	10.5	BAR
170907	170908	2017	REF_007	17	39	3.663561646	24.86585897	0.83	-0.186329578	3.337910028	12.5	2.525728644	11.5	BAR
170907	170908	2017	REF_007	12	33	3.496507561	15.97337757	0.43	-0.84397007	2.691979189	10.5	2.351375257	10	BAR
170907	170908	2017	REF_007	16	40.5	3.701301974	27.39357014	1.13	0.122217633	4.125055603	12.5	2.525728644	10.5	BAR
170907	170908	2017	REF_007	15	36	3.583518938	20.18845475	0.72	-0.328504067	3.566394798	11	2.397895273	10.5	BAR
170907	170908	2017	REF_007	15.5	42	3.737669618	30.05630016	0.37	-0.994252273	1.231023107	13	2.564949357	11	BAR
170907	170908	2017	REF_007	15.5	38.5	3.650658241	24.05209926	0.61	-0.494296322	2.536161161	12.5	2.525728644	11.5	BAR
170907	170908	2017	REF_007	15	33.5	3.511545439	16.64578215	0.37	-0.994252273	2.222785307	12	2.48490665	10.5	BAR
170907	170908	2017	REF_007	13	34	3.526360525	17.32995194	0.4	-0.916290732	2.30814258	12	2.48490665	11	BAR
170907	170908	2017	REF_007	30	67.5	4.212127598	104.7346021	2	0.693147181	1.909588578	19.5	2.970414466	17	BAR
170907	170908	2017	REF_007	19.5	40	3.688879454	26.53634309	1.21	0.19062036	4.559784277	13	2.564949357	11.5	BAR
170907	170908	2017	REF_007	18	40	3.688879454	26.53634309	0.65	-0.430782916	2.449470892	14	2.63905733	11.5	BAR
170907	170908	2017	REF_007	17	40.5	3.701301974	27.39357014	0.85	-0.162518929	3.102917931	13	2.564949357	10.5	BAR
170907	170908	2017	REF_007	15.5	41	3.713572067	28.26579628	0.76	-0.274436846	2.688762038	13	2.564949357	12	BAR
170907	170908	2017	REF_007	15	35	3.555348061	18.73441418	0.73	-0.314710745	3.896572334	12	2.48490665	10.5	BAR
170907	170908	2017	REF_007	17.5	42	3.737669618	30.05630016	0.99	-0.010050336	3.293818583	13	2.564949357	11	BAR
170907	170908	2017	REF_007	16.5	45	3.80666249	35.81605034	1.33	0.285178942	3.713418949	13	2.564949357	12	BAR
170907	170908	2017	REF_007	19	43	3.761200116	31.91000987	0.97	-0.030459207	3.039798495	14	2.63905733	12	BAR
170907	170908	2017	REF_007	15	42	3.737669618	30.05630016	1.03	0.029558802	3.426902162	13	2.564949357	11	BAR
170907	170908	2017	REF_007	18.5	40	3.688879454	26.53634309	1.72	0.542324291	6.481676823	13	2.564949357	11.5	BAR
170907	170908	2017	REF_007	15	38.5	3.650658241	24.05209926	0.65	-0.430782916	2.702466811	12.5	2.525728644	11	BAR
170907	170908	2017	REF_007	16	40.5	3.701301974	27.39357014	0.91	-0.094310679	3.321947432	12.5	2.525728644	11	BAR
170907	170908	2017	REF_007	15	34	3.526360525	17.32995194	0.95	-0.051293294	5.481838629	11.5	2.442347035	10	BAR
170907	170908	2017	REF_007	13	30.5	3.417726684	12.78087213	0.26	-1.347073648	2.034289971	10	2.302585093	9	BAR
170907	170908	2017	REF_007	11	24	3.17805383	5.667269873	0.031	-3.473768074	0.547000596	9	2.197224577	8	BAR
170907	170908	2017	REF_007	12.5	26	3.258096538	7.687840567	0.033	-3.411247718	0.429249276	9	2.197224577	8.5	BAR
170907	170908	2017	REF_007	12	28	3.33220451	9.853583791	0.063	-2.764620553	0.639361286	9	2.197224577	8.5	BAR
170907	170908	2017	REF_007	12.5	30	3.401197382	12.1749298	0.85	-0.162518929	6.981559763	9.5	2.251291799	9	BAR
170907	170908	2017	REF_007	13	32	3.465735903	14.66305823	0.66	-0.415515444	4.501107407	11	2.397895273	10	BAR
170907	170908	2017	REF_007	14	36	3.583518938	20.18845475	0.52	-0.653926467	2.575729576	10	2.302585093	9	BAR
170907	170908	2017	REF_007	13	33	3.496507561	15.97337757	0.48	-0.733969175	3.005000025	11.5	2.442347035	10	BAR
170906	170907	2017	REF_007	15	37	3.610917913	21.69382379	0.62	-0.478035801	2.857956282	12	2.48490665	10.5	BAR
170906	170907	2017	REF_007	17	39	3.663561646	24.86585897	0.83	-0.186329578	3.337910028	12.5	2.525728644	11.5	BAR
170906	170907	2017	REF_007	14	36.5	3.597312261	20.93461144	0.63	-0.46203546	3.0093704	11	2.397895273	10	BAR
170906	170907	2017	REF_007	12	33	3.496507561	15.97337757	0.43	-0.84397007	2.691979189	10.5	2.351375257	10	BAR
170906	170907	2017	REF_007	16	40.5	3.701301974	27.39357014	1.13	0.122217633	4.125055603	12.5	2.525728644	10.5	BAR
170906	170907	2017	REF_007	15	36	3.583518938	20.18845475	0.72	-0.328504067	3.566394798	11	2.397895273	10.5	BAR
170906	170907	2017	REF_007	15.5	42	3.737669618	30.05630016	0.37	-0.994252273	1.231023107	13	2.564949357	11	BAR
170906	170907	2017	REF_007	15.5	38.5	3.650658241	24.05209926	0.61	-0.494296322	2.536161161	12.5	2.525728644	11.5	BAR
170906	170907	2017	REF_007	15	33.5	3.511545439	16.64578215	1.37	0.31481074	8.230313165	12	2.48490665	10.5	BAR
170906	170907	2017	REF_007	13	34	3.526360525	17.32995194	0.4	-0.916290732	2.30814258	12	2.48490665	11	BAR
170906	170907	2017	REF_007	30	67.5	4.212127598	104.7346021	2	0.693147181	1.909588578	19.5	2.970414466	17	BAR
170906	170907	2017	REF_007	19.5	40	3.688879454	26.53634309	1.21	0.19062036	4.559784277	13	2.564949357	11.5	BAR
170906	170907	2017	REF_007	18	40	3.688879454	26.53634309	0.65	-0.430782916	2.449470892	14	2.63905733	11.5	BAR
170906	170907	2017	REF_007	17	40.5	3.701301974	27.39357014	0.85	-0.162518929	3.102917931	13	2.564949357	10.5	BAR
170906	170907	2017	REF_007	15.5	41	3.713572067	28.26579628	0.76	-0.274436846	2.688762038	13	2.564949357	12	BAR
170906	170907	2017	REF_007	15	35	3.555348061	18.73441418	0.73	-0.314710745	3.896572334	12	2.48490665	10.5	BAR
170906	170907	2017	REF_007	17.5	42	3.737669618	30.05630016	0.99	-0.010050336	3.293818583	13	2.564949357	11	BAR
170906	170907	2017	REF_007	16.5	45	3.80666249	35.81605034	1.33	0.285178942	3.713418949	13	2.564949357	12	BAR
170906	170907	2017	REF_007	19	43	3.761200116	31.91000987	0.97	-0.030459207	3.039798495	14	2.63905733	12	BAR
170906	170907	2017	REF_007	15	42	3.737669618	30.05630016	1.03	0.029558802	3.426902162	13	2.564949357	11	BAR
170906	170907	2017	REF_007	18.5	40	3.688879454	26.53634309	1.72	0.542324291	6.481676823	13	2.564949357	11.5	BAR
170906	170907	2017	REF_007	15	38.5	3.650658241	24.05209926	0.65	-0.430782916	2.702466811	12.5	2.525728644	11	BAR
170906	170907	2017	REF_007	16	40.5	3.701301974	27.39357014	0.91	-0.094310679	3.321947432	12.5	2.525728644	11	BAR
170906	170907	2017	REF_007	15	34	3.526360525	17.32995194	0.95	-0.051293294	5.481838629	11.5	2.442347035	10	BAR
170906	170907	2017	REF_007	13	30.5	3.417726684	12.78087213	0.26	-1.347073648	2.034289971	10	2.302585093	9	BAR
170906	170907	2017	REF_007	11	24	3.17805383	5.667269873	0.031	-3.473768074	0.547000596	9	2.197224577	8	BAR
170906	170907	2017	REF_007	12.5	26	3.258096538	7.687840567	0.033	-3.411247718	0.429249276	9	2.197224577	8.5	BAR
170906	170907	2017	REF_007	12	28	3.33220451	9.853583791	0.063	-2.764620553	0.639361286	9	2.197224577	8.5	BAR
170906	170907	2017	REF_007	12.5	30	3.401197382	12.1749298	0.085	-2.465104022	0.698155976	9.5	2.251291799	9	BAR
170906	170907	2017	REF_007	13	32	3.465735903	14.66305823	0.66	-0.415515444	4.501107407	11	2.397895273	10	BAR
170906	170907	2017	REF_007	14	36	3.583518938	20.18845475	0.52	-0.653926467	2.575729576	10	2.302585093	9	BAR
170906	170907	2017	REF_007	13	33	3.496507561	15.97337757	0.48	-0.733969175	3.005000025	11.5	2.442347035	10	BAR
170907	170908	2017	REF_033	22.5	51	3.931825633	49.30010341	0.7	-0.356674944	1.419875318	14.5	2.674148649	13.5	BAR
170907	170908	2017	REF_033	16.5	36	3.583518938	20.18845475	0.49	-0.713349888	2.427129793	11.5	2.442347035	9.5	BAR
170907	170908	2017	REF_033	16	38.5	3.650658241	24.05209926	2.74	1.00795792	11.39193702	12	2.48490665	10.5	BAR
170907	170908	2017	REF_033	15.5	36	3.583518938	20.18845475	1.08	0.076961041	5.349592197	12	2.48490665	10	BAR
170907	170908	2017	REF_033	12	30	3.401197382	12.1749298	0.75	-0.287682072	6.160199791	9.5	2.251291799	8.5	BAR
170907	170908	2017	REF_033	14	30	3.401197382	12.1749298	0.33	-1.108662625	2.710487908	11	2.397895273	10	BAR
170907	170908	2017	REF_033	14.5	35	3.555348061	18.73441418	0.74	-0.301105093	3.949950038	10.5	2.351375257	10.5	BAR
170907	170908	2017	REF_033	17.5	44	3.784189634	33.82915661	1.61	0.476234179	4.759208214	12.5	2.525728644	11.5	BAR
170907	170908	2017	REF_033	14	31	3.433987204	13.39741676	0.59	-0.527632742	4.403834041	10	2.302585093	9.5	BAR
170907	170908	2017	REF_033	13	31	3.433987204	13.39741676	0.15	-1.897119985	1.119618824	10.5	2.351375257	10	BAR
170907	170908	2017	REF_033	18	43	3.761200116	31.91000987	2.57	0.943905899	8.053899106	14	2.63905733	12	BAR
170907	170908	2017	REF_033	13.5	33	3.496507561	15.97337757	0.52	-0.653926467	3.255416694	11.5	2.442347035	10.5	BAR
170907	170908	2017	REF_033	13	31	3.433987204	13.39741676	0.31	-1.171182982	2.313878903	10	2.302585093	9.5	BAR
170907	170908	2017	REF_033	17	39.5	3.676300672	25.6938572	2.62	0.963174318	10.19698981	13	2.564949357	11.5	BAR
170907	170908	2017	REF_033	14.5	34.5	3.540959324	18.0260928	0.6	-0.510825624	3.328508328	10	2.302585093	10	BAR
170907	170908	2017	REF_033	12	28	3.33220451	9.853583791	0.31	-1.171182982	3.146063469	9.5	2.251291799	8	BAR
170907	170908	2017	REF_033	15.5	41	3.713572067	28.26579628	0.48	-0.733969175	1.698165498	12.5	2.525728644	11	BAR
170907	170908	2017	REF_033	15	38.5	3.650658241	24.05209926	0.85	-0.162518929	3.533995061	12.5	2.525728644	11.5	BAR
170907	170908	2017	REF_033	14	35	3.555348061	18.73441418	0.37	-0.994252273	1.974975019	11	2.397895273	10	BAR
170907	170908	2017	REF_033	16	36	3.583518938	20.18845475	1.28	0.246860078	6.340257419	12.5	2.525728644	10.5	BAR
170907	170908	2017	REF_033	15	33	3.496507561	15.97337757	0.57	-0.562118918	3.56843753	11	2.397895273	10	BAR
170907	170908	2017	REF_033	12	30.5	3.417726684	12.78087213	0.34	-1.078809661	2.660225347	10	2.302585093	9.5	BAR
170907	170908	2017	REF_033	14	30.5	3.417726684	12.78087213	1.55	0.438254931	12.12749791	11	2.397895273	9	BAR
170907	170908	2017	REF_033	10	22.5	3.113515309	4.241232515	0		0	8	2.079441542	7	BAR
170906	170907	2017	REF_042	14	30.5	3.417726684	12.78087213	0.46	-0.776528789	3.599128411	12	2.48490665	11	BAR
170906	170907	2017	REF_042	13	28	3.33220451	9.853583791	0.57	-0.562118918	5.784697346	11	2.397895273	10	BAR
170906	170907	2017	REF_042	11	37	3.610917913	21.69382379	0.41	-0.891598119	1.889938832	12.5	2.525728644	11	BAR
170906	170907	2017	REF_042	18	41	3.713572067	28.26579628	0.29	-1.237874356	1.025974988	12	2.48490665	11.5	BAR
170906	170907	2017	REF_042	19	41	3.713572067	28.26579628	0.1	-2.302585093	0.353784479	13	2.564949357	11	BAR
170906	170907	2017	REF_042	13	29	3.36729583	10.9941259	0.44	-0.820980552	4.002137179	9	2.197224577	8	BAR
170906	170907	2017	REF_042	15	46	3.828641396	37.87308257	0.59	-0.527632742	1.557834641	12	2.48490665	11	BAR
170906	170907	2017	REF_042	20	47	3.850147602	40.00272924	1.78	0.576613364	4.449696393	15	2.708050201	14	BAR
170906	170907	2017	REF_042	17	42	3.737669618	30.05630016	1.02	0.019802627	3.393631267	14	2.63905733	12	BAR
170906	170907	2017	REF_042	16	36	3.583518938	20.18845475	0.56	-0.579818495	2.773862621	12	2.48490665	11	BAR
170906	170907	2017	REF_042	13	31	3.433987204	13.39741676	0.12	-2.120263536	0.895695059	11	2.397895273	10	BAR
170906	170907	2017	REF_042	17	37	3.610917913	21.69382379	0.39	-0.94160854	1.797746694	12	2.48490665	11.5	BAR
170906	170907	2017	REF_042	16	38	3.63758616	23.25233324	0.88	-0.127833372	3.784566439	13	2.564949357	11.5	BAR
170906	170907	2017	REF_042	18.5	39	3.663561646	24.86585897	0.7	-0.356674944	2.815104843	13	2.564949357	12	BAR
170906	170907	2017	REF_042	16	35	3.555348061	18.73441418	0.7	-0.356674944	3.736439225	11.5	2.442347035	10	BAR
170906	170907	2017	REF_042	12	27	3.295836866	8.75193068	0.17	-1.771956842	1.942428548	11	2.397895273	10	BAR
170906	170907	2017	REF_042	18	40	3.688879454	26.53634309	0.57	-0.562118918	2.147997552	13	2.564949357	12	BAR
170906	170907	2017	REF_042	18	39	3.663561646	24.86585897	0.41	-0.891598119	1.648847122	13	2.564949357	11	BAR
170906	170907	2017	REF_042	17	39	3.663561646	24.86585897	0.35	-1.049822124	1.407552421	12	2.48490665	11	BAR
170906	170907	2017	REF_042	14	31	3.433987204	13.39741676	0.14	-1.966112856	1.044977569	10	2.302585093	9	BAR
170906	170907	2017	REF_042	15	34	3.526360525	17.32995194	0.23	-1.46967597	1.327181984	11.5	2.442347035	10	BAR
170906	170907	2017	REF_042	13.5	30	3.401197382	12.1749298	0.18	-1.714798428	1.47844795	9	2.197224577	8	BAR
170906	170907	2017	REF_042	15	35	3.555348061	18.73441418	0.44	-0.820980552	2.348618941	9	2.197224577	8	BAR
170906	170907	2017	REF_042	14	31	3.433987204	13.39741676	0.28	-1.272965676	2.089955138	12	2.48490665	11	BAR
170906	170907	2017	REF_042	14	34	3.526360525	17.32995194	0.32	-1.139434283	1.846514064	10	2.302585093	9	BAR
170906	170907	2017	REF_042	11	25	3.218875825	6.660032669	0.27	-1.30933332	4.054034168	10	2.302585093	9	BAR
170906	170907	2017	REF_042	14	32	3.465735903	14.66305823	0.58	-0.544727175	3.95551863	11.5	2.442347035	10	BAR
170906	170907	2017	REF_042	14	33	3.496507561	15.97337757	0.31	-1.171182982	1.940729183	10	2.302585093	9	BAR
170906	170907	2017	REF_042	13	31	3.433987204	13.39741676	0.66	-0.415515444	4.926322825	10	2.302585093	9.5	BAR
170906	170907	2017	REF_042	13	28.5	3.349904087	10.41890904	0.47	-0.755022584	4.511028923	9	2.197224577	8	BAR
170906	170907	2017	REF_042	13	31	3.433987204	13.39741676	0.58	-0.544727175	4.329192786	9.5	2.251291799	9	BAR
170906	170907	2017	REF_042	27.5	59	4.077537444	72.25279264	1.1	0.09531018	1.522432504	16.5	2.803360381	14	BAR
170906	170907	2017	REF_035	19.5	47	3.850147602	40.00272924	2.67	0.982078472	6.67454459	13	2.564949357	12	FOR
170906	170907	2017	REF_035	18	39	3.663561646	24.86585897	3.25	1.178654996	13.07012963	11.5	2.442347035	10	FOR
170906	170907	2017	REF_035	15.5	34	3.526360525	17.32995194	1.88	0.631271777	10.84827013	11	2.397895273	9	FOR
170906	170907	2017	REF_035	17	39.5	3.676300672	25.6938572	1.92	0.652325186	7.472603218	13	2.564949357	11	FOR
170906	170907	2017	REF_035	12	28	3.33220451	9.853583791	0.06	-2.813410717	0.60891551	8	2.079441542	7	FOR
170906	170907	2017	REF_035	16	37.5	3.624340933	22.46632025	0.47	-0.755022584	2.092020388	10	2.302585093	9	FOR
170906	170907	2017	REF_035	15.5	37.5	3.624340933	22.46632025	1.86	0.620576488	8.279059408	8.5	2.140066163	7	FOR
170906	170907	2017	REF_035	18.5	42	3.737669618	30.05630016	3.49	1.249901736	11.61154228	13	2.564949357	11.5	FOR
170908	170911	2017	REF_016	14	31.5	3.449987546	14.02474921	0.05	-2.995732274	0.356512614	10.5	2.351375257	9.5	BAR
170908	170911	2017	REF_016	16	38	3.63758616	23.25233324	0.97	-0.030459207	4.17162437	13	2.564949357	10	BAR
170908	170911	2017	REF_016	16	40	3.688879454	26.53634309	1.26	0.231111721	4.748205114	12	2.48490665	10	BAR
170908	170911	2017	REF_016	16.5	41	3.713572067	28.26579628	1.79	0.58221562	6.332742168	12.5	2.525728644	10.5	BAR
170908	170911	2017	REF_016	16.5	40	3.688879454	26.53634309	1.22	0.198850859	4.597468444	12	2.48490665	11	BAR
170908	170911	2017	REF_016	16	42	3.737669618	30.05630016	1.84	0.609765572	6.121844638	12	2.48490665	10	BAR
170908	170911	2017	REF_016	17	39.5	3.676300672	25.6938572	1.31	0.270027137	5.098494904	11	2.397895273	11	BAR
170908	170911	2017	REF_016	18	44	3.784189634	33.82915661	1.25	0.223143551	3.695037433	13	2.564949357	11	BAR
170908	170911	2017	REF_016	19.5	47.5	3.860729711	41.09558052	1.28	0.246860078	3.114690153	14.5	2.674148649	11.5	BAR
170908	170911	2017	REF_016	14	33	3.496507561	15.97337757	0.38	-0.967584026	2.378958353	11.5	2.442347035	10	BAR
170908	170911	2017	REF_016	12	27	3.295836866	8.75193068	0.09	-2.407945609	1.028344525	9	2.197224577	7.5	BAR
170908	170911	2017	REF_016	15	37.5	3.624340933	22.46632025	0.51	-0.673344553	2.270064676	12.5	2.525728644	11	BAR
170908	170911	2017	REF_016	14.5	35.5	3.569532696	19.45512921	0.67	-0.400477567	3.443821897	11.5	2.442347035	9	BAR
170908	170911	2017	REF_016	12.5	32	3.465735903	14.66305823	0.94	-0.061875404	6.410668125	10.5	2.351375257	9	BAR
170908	170911	2017	REF_016	17	35	3.555348061	18.73441418	1.27	0.2390169	6.778968308	11.5	2.442347035	9	BAR
170908	170911	2017	REF_016	14.5	32	3.465735903	14.66305823	0.35	-1.049822124	2.386950898	11	2.397895273	9	BAR
170908	170911	2017	REF_016	22	41.5	3.725693427	29.15328394	0.38	-0.967584026	1.303455215	12	2.48490665	10.5	BAR
170908	170911	2017	REF_016	17.5	42	3.737669618	30.05630016	1.61	0.476234179	5.356614059	13	2.564949357	10	BAR
170908	170911	2017	REF_016	14.5	34	3.526360525	17.32995194	0.89	-0.116533816	5.135617242	11.5	2.442347035	10	BAR
170908	170911	2017	REF_016	18.5	48.5	3.881563798	43.33898323	0.99	-0.010050336	2.28431755	14	2.63905733	12.5	BAR
170908	170911	2017	REF_016	24	63.5	4.151039906	88.25461551	2.24	0.806475866	2.538110882	20	2.995732274	16	BAR
170908	170911	2017	REF_016	25.5	57	4.043051268	65.90435086	4.65	1.53686722	7.055679844	16	2.772588722	14.5	BAR
170908	170911	2017	REF_016	14	31	3.433987204	13.39741676	0.27	-1.30933332	2.015313883	10.5	2.351375257	9	BAR
170908	170911	2017	REF_016	17	35.5	3.569532696	19.45512921	2.33	0.845868268	11.97627615	12	2.48490665	10.5	BAR
170908	170911	2017	REF_016	24	31	3.433987204	13.39741676	0.06	-2.813410717	0.44784753	10.5	2.351375257	8.5	BAR
170908	170911	2017	REF_016	11	27	3.295836866	8.75193068	0.12	-2.120263536	1.371126034	10	2.302585093	8	BAR
170908	170911	2017	REF_016	20	47	3.850147602	40.00272924	4.68	1.54329811	11.69920175	14	2.63905733	12	BAR
170908	170911	2017	REF_016	18.5	40.5	3.701301974	27.39357014	0.97	-0.030459207	3.540976933	13	2.564949357	11.5	BAR
170908	170911	2017	REF_024	16.5	36	3.583518938	20.18845475	1.26	0.231111721	6.241190897	12	2.48490665	11	FOR
170908	170911	2017	REF_024	16	40.5	3.701301974	27.39357014	1.99	0.688134639	7.264478451	12	2.48490665	10.5	FOR
170908	170911	2017	REF_024	19	44.5	3.795489189	34.81398758	0.23	-1.46967597	0.660653996	13	2.564949357	11	FOR
170908	170911	2017	REF_024	14.5	30.5	3.417726684	12.78087213	0.5	-0.693147181	3.912096099	10.5	2.351375257	9.5	FOR
170908	170911	2017	REF_024	12.5	28	3.33220451	9.853583791	0.49	-0.713349888	4.972809999	10	2.302585093	8.5	FOR
170908	170911	2017	REF_024	27	63	4.143134726	86.35080208	2.67	0.982078472	3.092038447	18	2.890371758	16	FOR
170908	170911	2017	REF_024	16	37	3.610917913	21.69382379	0.35	-1.049822124	1.613362418	11	2.397895273	10	FOR
170908	170911	2017	REF_024	16	41	3.713572067	28.26579628	1.72	0.542324291	6.085093033	12.5	2.525728644	11	FOR
170908	170911	2017	REF_024	26	57	4.043051268	65.90435086	6.28	1.83736998	9.528961166	15.5	2.740840024	14	FOR
170908	170911	2017	REF_024	20	43	3.761200116	31.91000987	2.16	0.770108222	6.769035825	13.5	2.602689685	11	FOR
170908	170911	2017	REF_024	14.5	36	3.583518938	20.18845475	1.1	0.09531018	5.448658719	11	2.397895273	10	FOR
170908	170911	2017	REF_024	13	32	3.465735903	14.66305823	1.04	0.039220713	7.092654096	10.5	2.351375257	9	FOR
170908	170911	2017	REF_024	27	53	3.970291914	54.45557499	5.27	1.662030363	9.677613359	15	2.708050201	13	FOR
170908	170911	2017	REF_024	19	46.5	3.839452313	38.92867098	3.9	1.360976553	10.018323	13	2.564949357	11.5	FOR
170908	170911	2017	REF_024	14	30.5	3.417726684	12.78087213	1.01	0.009950331	7.90243412	11	2.397895273	9	FOR
170908	170911	2017	REF_024	21.5	40.5	3.701301974	27.39357014	4.75	1.558144618	17.3398355	12	2.48490665	11.5	FOR
170908	170911	2017	REF_024	25	58	4.060443011	69.02351755	9.47	2.248128907	13.71996145	15	2.708050201	14	FOR
170908	170911	2017	REF_024	16	36	3.583518938	20.18845475	1.72	0.542324291	8.519720907	12.5	2.525728644	11	FOR
170908	170911	2017	REF_024	16	38.5	3.650658241	24.05209926	2.55	0.936093359	10.60198518	12	2.48490665	10.5	FOR
170908	170911	2017	REF_024	16	37	3.610917913	21.69382379	1.93	0.657520003	8.896541331	11.5	2.442347035	10.5	FOR
170908	170911	2017	REF_024	14.5	31.5	3.449987546	14.02474921	1.39	0.329303747	9.911050666	10.5	2.351375257	9	FOR
170908	170911	2017	REF_024	13.5	33.5	3.511545439	16.64578215	0.98	-0.020202707	5.8873773	10.5	2.351375257	9.5	FOR
170908	170911	2017	REF_024	15	34.5	3.540959324	18.0260928	1.45	0.371563556	8.043895125	11	2.397895273	10	FOR
170908	170911	2017	REF_024	14.5	32	3.465735903	14.66305823	0.1	-2.302585093	0.681985971	10.5	2.351375257	9	FOR
170908	170911	2017	REF_024	12	29	3.36729583	10.9941259	0.58	-0.544727175	5.275544463	9.5	2.251291799	8.5	FOR
170908	170911	2017	REF_024	13.5	33	3.496507561	15.97337757	0.49	-0.713349888	3.067604192	10	2.302585093	9	FOR
170908	170911	2017	REF_024	11	27	3.295836866	8.75193068	0.55	-0.597837001	6.284327654	9	2.197224577	7.5	FOR
170908	170911	2017	REF_024	9.5	13	2.564949357	-3.254472061	0.07	-2.659260037		8	2.079441542	6.5	FOR
170908	170911	2017	REF_024	11	25	3.218875825	6.660032669	0.08	-2.525728644	1.201195309	9	2.197224577	7.5	FOR
170908	170911	2017	REF_012	17	37	3.610917913	21.69382379	1.97	0.678033543	9.080925607	11	2.397895273	9	BAR
170908	170911	2017	REF_012	17	43	3.761200116	31.91000987	2.92	1.071583616	9.150733615	11	2.397895273	10	BAR
170908	170911	2017	REF_012	14	30	3.401197382	12.1749298	0.61	-0.494296322	5.01029583	9	2.197224577	9	BAR
170908	170911	2017	REF_012	13	31	3.433987204	13.39741676	0.88	-0.127833372	6.568430433	11	2.397895273	9	BAR
170908	170911	2017	REF_012	15	35	3.555348061	18.73441418	1.37	0.31481074	7.31274534	10	2.302585093	9	BAR
170908	170911	2017	REF_012	19	41	3.713572067	28.26579628	1.62	0.482426149	5.731308554	12	2.48490665	11	BAR
170908	170911	2017	REF_012	15	31	3.433987204	13.39741676	1.51	0.412109651	11.27082949	11	2.397895273	8	BAR
170908	170911	2017	REF_012	14	28	3.33220451	9.853583791	1.52	0.418710335	15.42585959	11	2.397895273	7	BAR
170908	170911	2017	REF_012	26	37	3.610917913	21.69382379	0.28	-1.272965676	1.290689934	13	2.564949357	9	BAR
170908	170911	2017	REF_012	16	34	3.526360525	17.32995194	1.19	0.173953307	6.866724177	11	2.397895273	10	BAR
170908	170911	2017	REF_012	15	36	3.583518938	20.18845475	1.18	0.165514438	5.844924808	11	2.397895273	10	BAR
170908	170911	2017	REF_012	18	37	3.610917913	21.69382379	1.01	0.009950331	4.655702976	16	2.772588722	10	BAR
170908	170911	2017	REF_012	14	32	3.465735903	14.66305823	0.98	-0.020202707	6.683462514	9	2.197224577	8	BAR
170908	170911	2017	REF_012	14	34	3.526360525	17.32995194	1.42	0.350656872	8.193906161	9	2.197224577	8	BAR
170908	170911	2017	REF_012	17	39	3.663561646	24.86585897	1.81	0.593326845	7.279056807	10	2.302585093	9	BAR
170908	170911	2017	REF_012	15	32	3.465735903	14.66305823	0.36	-1.021651248	2.455149495	9	2.197224577	8	BAR
170908	170911	2017	REF_012	17	38	3.63758616	23.25233324	0.87	-0.139262067	3.741560002	12	2.48490665	9	BAR
170908	170911	2017	REF_012	13	32	3.465735903	14.66305823	1.05	0.048790164	7.160852693	8	2.079441542	7	BAR
170908	170911	2017	REF_012	18	42	3.737669618	30.05630016	1.93	0.657520003	6.421282691	14	2.63905733	10	BAR
170908	170911	2017	REF_012	15	37	3.610917913	21.69382379	0.22	-1.514127733	1.01411352	12	2.48490665	9	BAR
170908	170911	2017	REF_012	13	28	3.33220451	9.853583791	0.45	-0.798507696	4.566866325	8	2.079441542	7	BAR
170908	170911	2017	REF_012	17	37	3.610917913	21.69382379	0.87	-0.139262067	4.010358009	12	2.48490665	10	BAR
170908	170911	2017	REF_012	20	44	3.784189634	33.82915661	2.55	0.936093359	7.537876363	12	2.48490665	11	BAR
170908	170911	2017	REF_012	19	44	3.784189634	33.82915661	1.88	0.631271777	5.557336299	15	2.708050201	11	BAR
170908	170911	2017	REF_012	21	50	3.912023005	46.85344475	0.48	-0.733969175	1.024471098	16	2.772588722	11	BAR
170908	170911	2017	REF_012	17	36	3.583518938	20.18845475	1.5	0.405465108	7.429989163	10	2.302585093	9	BAR
170908	170911	2017	REF_012	16	39	3.663561646	24.86585897	0.71	-0.342490309	2.855320626	10	2.302585093	9	BAR
170908	170911	2017	REF_012	17	26	3.258096538	7.687840567	0.45	-0.798507696	5.853399223	9	2.197224577	7	BAR
170908	170911	2017	REF_012	23	48	3.871201011	42.20755366	0.53	-0.634878272	1.255699405	13	2.564949357	11	BAR
170908	170911	2017	REF_012	15	33	3.496507561	15.97337757	2.33	0.845868268	14.58677096	9	2.197224577	8	BAR
170908	170911	2017	REF_012	27	12	2.48490665	-3.9091806	0.067	-2.70306266		9	2.197224577	8	BAR
170908	170911	2017	REF_012	19	43	3.761200116	31.91000987	1.75	0.559615788	5.484172543	15	2.708050201	10	BAR
170908	170911	2017	REF_012	10	22	3.091042453	3.78214061	0.1	-2.302585093	2.644005348	8	2.079441542	6	BAR
170915	170919	2017	REF_039	18	41	3.713572067	28.26579628	1.97	0.678033543	6.969554229	13	2.564949357	12	FOR
170915	170919	2017	REF_039	17	34	3.526360525	17.32995194	1.39	0.329303747	8.020795467	10	2.302585093	9.5	FOR
170915	170919	2017	REF_039	11	28	3.33220451	9.853583791	0.82	-0.198450939	8.321845304	9	2.197224577	7	FOR
170915	170919	2017	REF_039	15	30	3.401197382	12.1749298	0.55	-0.597837001	4.517479847	11	2.397895273	8	FOR
170915	170919	2017	REF_039	13	29.5	3.384390263	11.57940745	0.84	-0.174353387	7.254257212	15	2.708050201	13	FOR
170915	170919	2017	REF_039	14	28	3.33220451	9.853583791	0.96	-0.040821995	9.742648161	10	2.302585093	8	FOR
170915	170919	2017	REF_039	15	30	3.401197382	12.1749298	0.92	-0.083381609	7.556511744	10	2.302585093	9	FOR
170915	170919	2017	REF_039	15	31	3.433987204	13.39741676	1.87	0.625938431	13.95791467	9	2.197224577	9	FOR
170915	170919	2017	REF_039	15	34	3.526360525	17.32995194	1.02	0.019802627	5.88576358	11	2.397895273	10	FOR
170915	170919	2017	REF_039	12	28	3.33220451	9.853583791	1.02	0.019802627	10.35156367	10	2.302585093	8.5	FOR
170915	170919	2017	REF_014	18	45	3.80666249	35.81605034	2.64	0.970778917	7.370997011	13	2.564949357	12	BAR
170915	170919	2017	REF_014	19	53	3.970291914	54.45557499	1.99	0.688134639	3.65435495	15	2.708050201	14	BAR
170915	170919	2017	REF_014	20	49	3.891820298	44.49020967	1.06	0.058268908	2.38254665	16	2.772588722	13.5	BAR
170915	170919	2017	REF_014	18	45	3.80666249	35.81605034	3.22	1.16938136	8.990382718	13	2.564949357	12	BAR
170915	170919	2017	REF_014	16	34	3.526360525	17.32995194	1.92	0.652325186	11.07908439	11	2.397895273	10	BAR
170915	170919	2017	REF_014	20	47	3.850147602	40.00272924	4.13	1.418277407	10.32429556	14	2.63905733	12	BAR
170915	170919	2017	REF_014	19.5	48.5	3.881563798	43.33898323	0.58	-0.544727175	1.33828705	14.5	2.674148649	13	BAR
170915	170919	2017	REF_014	17.5	39	3.663561646	24.86585897	1.71	0.536493371	6.876898973	12	2.48490665	11	BAR
170915	170919	2017	REF_014	22	47	3.850147602	40.00272924	2.51	0.920282753	6.27457188	14	2.63905733	13	BAR
170915	170919	2017	REF_014	17	40	3.688879454	26.53634309	2.81	1.033184483	10.58925109	13	2.564949357	11	BAR
170915	170919	2017	REF_014	15	35	3.555348061	18.73441418	1.38	0.322083499	7.366123043	11	2.397895273	11	BAR
170915	170919	2017	REF_014	18	45	3.80666249	35.81605034	1.58	0.457424847	4.411430029	13	2.564949357	12	BAR
170915	170919	2017	REF_014	20	44	3.784189634	33.82915661	0.91	-0.094310679	2.689987251	17	2.833213344	16	BAR
170915	170919	2017	REF_014	22	51	3.931825633	49.30010341	2.78	1.022450928	5.638933405	14	2.63905733	13	BAR
170915	170919	2017	REF_014	16	40.5	3.701301974	27.39357014	1.71	0.536493371	6.242340779	15	2.708050201	15	BAR
170915	170919	2017	REF_014	22	55	4.007333185	59.98145323	5.3	1.667706821	8.836064674	15	2.708050201	14	BAR
170915	170919	2017	REF_014	24	53	3.970291914	54.45557499	5.63	1.728109442	10.3387027	15	2.708050201	14	BAR
170915	170919	2017	REF_014	22	52	3.951243719	51.83313054	1.57	0.451075619	3.028950757	13	2.564949357	13	BAR
170915	170919	2017	REF_014	20	46	3.828641396	37.87308257	4.25	1.446918983	11.22169021	13	2.564949357	12	BAR
170915	170919	2017	REF_014	20	41	3.713572067	28.26579628	0.42	-0.867500568	1.48589481	12	2.48490665	11	BAR
170915	170919	2017	REF_014	17	41.5	3.725693427	29.15328394	1.92	0.652325186	6.585878984	14	2.63905733	12	BAR
170915	170919	2017	REF_014	18	38	3.63758616	23.25233324	2.34	0.850150929	10.06350621	13	2.564949357	12	BAR
170915	170919	2017	REF_014	17	44.5	3.795489189	34.81398758	2.14	0.760805829	6.146954569	12	2.48490665	12	BAR
170915	170919	2017	REF_014	19	40	3.688879454	26.53634309	1.84	0.609765572	6.933886834	13	2.564949357	12	BAR
170915	170919	2017	REF_014	19	41.5	3.725693427	29.15328394	1.22	0.198850859	4.184777271	12	2.48490665	12	BAR
170915	170919	2017	REF_014	18	35	3.555348061	18.73441418	1.63	0.488580015	8.700565623	13	2.564949357	12	BAR
170915	170919	2017	REF_014	17.5	38	3.63758616	23.25233324	1.22	0.198850859	5.246785291	13	2.564949357	12	BAR
170915	170919	2017	REF_014	15	34	3.526360525	17.32995194	1.24	0.21511138	7.155241999	11	2.397895273	10	BAR
170915	170919	2017	REF_014	13	29	3.36729583	10.9941259	0.65	-0.430782916	5.912248106	9.5	2.251291799	8.5	BAR
170915	170919	2017	REF_014	14.5	31	3.433987204	13.39741676	1.21	0.19062036	9.031591846	11.5	2.442347035	11	BAR
170915	170919	2017	REF_014	13.5	31	3.433987204	13.39741676	0.31	-1.171182982	2.313878903	9.5	2.251291799	9.5	BAR
170915	170919	2017	REF_014	14	31	3.433987204	13.39741676			0	9	2.197224577	8	BAR
170914	170918	2017	REF_031	12.5	28	3.33220451	9.853583791	0.31	-1.171182982	3.146063469	10	2.302585093	9	BAR
170914	170918	2017	REF_031	13	27	3.295836866	8.75193068	0.35	-1.049822124	3.999117598	10	2.302585093	9	BAR
170914	170918	2017	REF_031	16.5	37	3.610917913	21.69382379	1.87	0.625938431	8.619964916	11.5	2.442347035	10.5	BAR
170914	170918	2017	REF_031	13	38	3.63758616	23.25233324	1.13	0.122217633	4.859727359	11.5	2.442347035	10.5	BAR
170914	170918	2017	REF_031	17	36	3.583518938	20.18845475	0.45	-0.798507696	2.228996749	12	2.48490665	11	BAR
170914	170918	2017	REF_031	14.5	30	3.401197382	12.1749298	2.18	0.779324877	17.90564739	10	2.302585093	9.5	BAR
170914	170918	2017	REF_031	21	51	3.931825633	49.30010341	2.81	1.033184483	5.699785204	15	2.708050201	13	BAR
170914	170918	2017	REF_031	13.5	30	3.401197382	12.1749298	1.43	0.357674444	11.7454476	11	2.397895273	10	BAR
170914	170918	2017	REF_031	14	32	3.465735903	14.66305823	0.83	-0.186329578	5.660483557	11	2.397895273	10	BAR
170914	170918	2017	REF_031	20.5	44	3.784189634	33.82915661	0.46	-0.776528789	1.359773775	14	2.63905733	12.5	BAR
170914	170918	2017	REF_031	17	39.5	3.676300672	25.6938572	1.5	0.405465108	5.837971264	12	2.48490665	11.5	BAR
170914	170918	2017	REF_031	14	30.5	3.417726684	12.78087213	1.11	0.104360015	8.68485334	10.5	2.351375257	10	BAR
170914	170918	2017	REF_031	15	36	3.583518938	20.18845475	1.83	0.604315967	9.064586778	12.5	2.525728644	11	BAR
170914	170918	2017	REF_031	18	43	3.761200116	31.91000987	1.17	0.157003749	3.666561072	14	2.63905733	11.5	BAR
170914	170918	2017	REF_031	13	30.5	3.417726684	12.78087213	1.2	0.182321557	9.389030637	10.5	2.351375257	8.5	BAR
170914	170918	2017	REF_031	16	36	3.583518938	20.18845475	1.23	0.207014169	6.092591113	12	2.48490665	10.5	BAR
170914	170918	2017	REF_031	13	31	3.433987204	13.39741676	0.83	-0.186329578	6.195224159	11	2.397895273	9.5	BAR
170914	170918	2017	REF_096	12	29	3.36729583	10.9941259	0.78	-0.248461359	7.094697727	9.5	2.251291799	8.5	FOR
170914	170918	2017	REF_096	14	30.5	3.417726684	12.78087213	1.18	0.165514438	9.232546793	10	2.302585093	9	FOR
170914	170918	2017	REF_096	13	30	3.401197382	12.1749298	0.99	-0.010050336	8.131463724	10	2.302585093	9	FOR
170914	170918	2017	REF_096	14.5	34	3.526360525	17.32995194	1.72	0.542324291	9.925013096	10.5	2.351375257	9	FOR
170914	170918	2017	REF_096	15	34	3.526360525	17.32995194	1.48	0.392042088	8.540127548	11	2.397895273	10	FOR
170914	170918	2017	REF_096	16	38	3.63758616	23.25233324	1.45	0.371563556	6.235933337	12	2.48490665	10	FOR
170914	170918	2017	REF_096	15	36	3.583518938	20.18845475	2.43	0.887891257	12.03658244	12	2.48490665	10	FOR
170914	170918	2017	REF_096	17	36	3.583518938	20.18845475	3.57	1.272565596	17.68337421	12	2.48490665	10	FOR
170914	170918	2017	REF_096	15	40	3.688879454	26.53634309	2.04	0.712949808	7.687570185	12	2.48490665	11	FOR
170914	170918	2017	REF_096	17	39	3.663561646	24.86585897	1.55	0.438254931	6.233446437	11.5	2.442347035	11	FOR
170914	170918	2017	REF_096	18.5	48	3.871201011	42.20755366	2.15	0.765467842	5.093874943	14	2.63905733	12.5	FOR
170913	170918	2017	REF_020	16	37	3.610917913	21.69382379	1.86	0.620576488	8.573868847	12.5	2.525728644	10.5	FOR
170913	170918	2017	REF_020	22	52	3.951243719	51.83313054	7.59	2.026831591	14.64314411	14.5	2.674148649	13	FOR
170913	170918	2017	REF_020	16	38	3.63758616	23.25233324	0.94	-0.061875404	4.04260506	12	2.48490665	10.5	FOR
170913	170918	2017	REF_020	25	63	4.143134726	86.35080208	13.26	2.584751985	15.35596622	17	2.833213344	15	FOR
170913	170918	2017	REF_020	17.5	48	3.871201011	42.20755366	5.52	1.70837786	13.07822776	13	2.564949357	12	FOR
170913	170918	2017	REF_020	16	38	3.63758616	23.25233324	1.6	0.470003629	6.881029889	12	2.48490665	10.5	FOR
170913	170918	2017	REF_020	18	42	3.737669618	30.05630016	1.06	0.058268908	3.526714846	13	2.564949357	12	FOR
170913	170918	2017	REF_020	17.5	35	3.555348061	18.73441418	0.99	-0.010050336	5.284392618	13	2.564949357	10.5	FOR
170913	170918	2017	REF_020	15	40.5	3.701301974	27.39357014	1.53	0.425267735	5.585252276	13	2.564949357	11	FOR
170913	170918	2017	REF_020	19.5	46.5	3.839452313	38.92867098	3.1	1.131402111	7.963282389	14.5	2.674148649	13	FOR
170913	170918	2017	REF_020	18.5	42.5	3.749504076	30.97511665	3.28	1.187843422	10.58914495	12.5	2.525728644	11.5	FOR
170913	170918	2017	REF_020	21	44	3.784189634	33.82915661	4.68	1.54329811	13.83422015	14	2.63905733	12	FOR
170913	170918	2017	REF_020	27	54	3.988984047	57.17059325	11.11	2.407845604	19.43306754	16	2.772588722	14.5	FOR
170913	170918	2017	REF_020	17.5	53	3.970291914	54.45557499	4.65	1.53686722	8.539070611	15	2.708050201	13	FOR
170912	170915	2017	REF_038	17	44	3.784189634	33.82915661	0.37	-0.994252273	1.09373108	13.5	2.602689685	12	BAR
170912	170915	2017	REF_038	17	42	3.737669618	30.05630016	0.38	-0.967584026	1.264294001	13.5	2.602689685	12	BAR
170912	170915	2017	REF_038	12	34	3.526360525	17.32995194	0.23	-1.46967597	1.327181984	12	2.48490665	10	BAR
170912	170915	2017	REF_038	15	35	3.555348061	18.73441418	0.52	-0.653926467	2.775640567	12	2.48490665	10.5	BAR
170912	170915	2017	REF_038	13.5	30.5	3.417726684	12.78087213	0.09	-2.407945609	0.704177298	10.5	2.351375257	9	BAR
170912	170915	2017	REF_038	16	38.5	3.650658241	24.05209926	0.36	-1.021651248	1.496750849	11	2.397895273	11.5	BAR
170912	170915	2017	REF_038	22	49	3.891820298	44.49020967	0.99	-0.010050336	2.225208664	14.5	2.674148649	13	BAR
170912	170915	2017	REF_038	16	41	3.713572067	28.26579628	0.68	-0.385662481	2.405734455	13	2.564949357	12.5	BAR
170912	170915	2017	REF_038	20	45.5	3.817712326	36.83564641	1.05	0.048790164	2.850499726	13.5	2.602689685	12.5	BAR
170912	170915	2017	REF_038	20	46	3.828641396	37.87308257	0.64	-0.446287103	1.689854526	15	2.708050201	13.5	BAR
170912	170915	2017	REF_038	16	34	3.526360525	17.32995194	0.69	-0.371063681	3.981545951	12	2.48490665	10.5	BAR
170912	170915	2017	REF_038	16	41	3.713572067	28.26579628	0.4	-0.916290732	1.415137915	13.5	2.602689685	12	BAR
170912	170915	2017	REF_038	15	34	3.526360525	17.32995194	0.22	-1.514127733	1.269478419	12	2.48490665	10.5	BAR
170912	170915	2017	REF_038	17	40	3.688879454	26.53634309	0.76	-0.274436846	2.863996736	12.5	2.525728644	11	BAR
170912	170915	2017	REF_038	15.5	37.5	3.624340933	22.46632025	1.16	0.148420005	5.163284362	13	2.564949357	11.5	BAR
170912	170915	2017	REF_038	16	40	3.688879454	26.53634309	1.68	0.518793793	6.330940153	12.5	2.525728644	12	BAR
170912	170915	2017	REF_038	21	47	3.850147602	40.00272924	0.46	-0.776528789	1.14992154	14	2.63905733	13	BAR
170912	170915	2017	REF_038	21	46	3.828641396	37.87308257	1.16	0.148420005	3.062861328	15	2.708050201	13	BAR
170912	170915	2017	REF_038	21	53	3.970291914	54.45557499	1.61	0.476234179	2.956538427	15	2.708050201	13.5	BAR
170912	170915	2017	REF_038	19	43	3.761200116	31.91000987	0.45	-0.798507696	1.410215797	13.5	2.602689685	12	BAR
170912	170915	2017	REF_038	15	38	3.63758616	23.25233324	0.53	-0.634878272	2.279341151	12	2.48490665	11	BAR
170912	170915	2017	REF_038	17.5	44	3.784189634	33.82915661	0.88	-0.127833372	2.601306353	14	2.63905733	12	BAR
170912	170915	2017	REF_038	17	38	3.63758616	23.25233324	0.4	-0.916290732	1.720257472	13	2.564949357	11.5	BAR
170912	170915	2017	REF_038	15	33	3.496507561	15.97337757	0.92	-0.083381609	5.759583382	11.5	2.442347035	10.5	BAR
170912	170915	2017	REF_038	16	35	3.555348061	18.73441418	0.3	-1.203972804	1.601331096	12	2.48490665	11	BAR
170912	170915	2017	REF_038	13	33	3.496507561	15.97337757	0.15	-1.897119985	0.939062508	10.5	2.351375257	10	BAR
170912	170915	2017	REF_038	12	29	3.36729583	10.9941259	0.15	-1.897119985	1.364364947	10.5	2.351375257	9.5	BAR
170912	170915	2017	REF_038	12	32	3.465735903	14.66305823	0.08	-2.525728644	0.545588777	11	2.397895273	9.5	BAR
170912	170915	2017	REF_038	12	29	3.36729583	10.9941259	0.08	-2.525728644	0.727661305	10	2.302585093	9.5	BAR
170912	170915	2017	REF_038	13	28	3.33220451	9.853583791	0.32	-1.139434283	3.247549387	10	2.302585093	9	BAR
170912	170915	2017	REF_038	11	28	3.33220451	9.853583791	0.14	-1.966112856	1.420802857	10	2.302585093	9.5	BAR
170914	170918	2017	REF_015	15	40	3.688879454	26.53634309	2.18	0.779324877	8.215148531	10	2.302585093	8	FOR
170915		2017	REF_006	35	80	4.382026635	173.7831127	2.65	0.97455964	1.524889248	20.5	3.020424886	18	BAR
170915		2017	REF_006	21	46.5	3.839452313	38.92867098	1.6	0.470003629	4.110081233	14	2.63905733	13.5	BAR
170915		2017	REF_006	19	50	3.912023005	46.85344475	0.36	-1.021651248	0.768353324	8.5	2.140066163	12	BAR
170913	170918	2017	REF_067	15.5	36.5	3.597312261	20.93461144	0.12	-2.120263536	0.573213409	10.5	2.351375257	11	BAR
170913	170918	2017	REF_067	14.5	34	3.526360525	17.32995194	0.29	-1.237874356	1.673403371	9	2.197224577	9	BAR
170913	170918	2017	REF_067	15	30.5	3.417726684	12.78087213	0.07	-2.659260037	0.547693454	6.75	1.909542505	7	BAR
170913	170918	2017	REF_067	15.5	36.5	3.597312261	20.93461144	1.19	0.173953307	5.684366311	10	2.302585093	8	BAR
170913	170918	2017	REF_067	16	38	3.63758616	23.25233324	1.77	0.570979547	7.612139315	10.5	2.351375257	9.5	BAR
170913	170918	2017	REF_067	17.5	43	3.761200116	31.91000987	0.43	-0.84397007	1.347539539	11	2.397895273	10.5	BAR
170913	170918	2017	REF_067	9.75	27	3.295836866	8.75193068	0.01	-4.605170186	0.114260503	7.5	2.014903021	5	BAR
170913	170918	2017	REF_067	11	43.5	3.772760938	32.86126112	1.96	0.672944473	5.964469814	11	2.397895273	7	BAR
170913	170918	2017	REF_067	11	38	3.63758616	23.25233324	1.55	0.438254931	6.665997705	10	2.302585093	8.5	BAR
170913	170918	2017	REF_067	12.5	30.5	3.417726684	12.78087213	0.19	-1.660731207	1.486596518	7	1.945910149	6	BAR
170913	170918	2017	REF_067	21	59	4.077537444	72.25279264	4.35	1.470175845	6.020528538	13.5	2.602689685	12.75	BAR
170913	170918	2017	REF_067	13.75	36	3.583518938	20.18845475	0.02	-3.912023005	0.099066522	9.5	2.251291799	8	BAR
170913	170918	2017	REF_067	15.5	44.5	3.795489189	34.81398758	1.45	0.371563556	4.164992582	12	2.48490665	10	BAR
170913	170918	2017	REF_067	14	32.5	3.481240089	15.31253587	0.27	-1.30933332	1.763261175	9.5	2.251291799	7	BAR
170913	170918	2017	REF_067	15.5	37	3.610917913	21.69382379	0.48	-0.733969175	2.212611315	8.75	2.1690537	9.75	BAR
170913	170918	2017	REF_067	11.5	38	3.63758616	23.25233324	1.91	0.647103242	8.21422943	10.5	2.351375257	8.75	BAR
170913	170918	2017	REF_067	13.5	31	3.433987204	13.39741676	0.02	-3.912023005	0.14928251	7.5	2.014903021	5	BAR
170913	170918	2017	REF_067	23	55	4.007333185	59.98145323	1.55	0.438254931	2.584132122	14	2.63905733	9	BAR
170913	170918	2017	REF_067	16.5	39.5	3.676300672	25.6938572	0.73	-0.314710745	2.841146015	9.5	2.251291799	8	BAR
170913	170918	2017	REF_067	20.5	46.5	3.839452313	38.92867098	5.36	1.678963975	13.76877213	12	2.48490665	11	BAR
170913	170918	2017	REF_067	14.5	35.5	3.569532696	19.45512921	0.59	-0.527632742	3.032619283	10.5	2.351375257	9.5	BAR
170913	170918	2017	REF_067	18.5	45	3.80666249	35.81605034	1.41	0.343589704	3.936782494	12.5	2.525728644	11	BAR
170913	170918	2017	REF_067	13.5	30.5	3.417726684	12.78087213	2.08	0.732367894	16.27431977	9	2.197224577	6.5	BAR
170913	170918	2017	REF_067	13.5	40	3.688879454	26.53634309	2.81	1.033184483	10.58925109	10	2.302585093	7	BAR
170913	170918	2017	REF_067	15	39	3.663561646	24.86585897	1.09	0.086177696	4.383520398	11.5	2.442347035	7	BAR
170913	170918	2017	REF_067	12	33	3.496507561	15.97337757	0.21	-1.560647748	1.314687511	9.5	2.251291799	7	BAR
170913	170918	2017	REF_067	13	33	3.496507561	15.97337757	0.86	-0.15082289	5.383958379	8.5	2.140066163	8	BAR
170913	170918	2017	REF_067	13.5	33	3.496507561	15.97337757	0.16	-1.832581464	1.001666675	10	2.302585093	4	BAR
170913	170918	2017	REF_067	12	26.5	3.277144733	8.215271339	0.83	-0.186329578	10.10313556	7	1.945910149	4	BAR
170913	170918	2017	REF_067	9.5	23	3.135494216	4.70835725	0		0	6.5	1.871802177	3.5	BAR
170913	170918	2017	REF_067	11	29	3.36729583	10.9941259	0.19	-1.660731207	1.7281956	7	1.945910149	6.5	BAR
170913	170918	2017	REF_067	9	27	3.295836866	8.75193068	0.01	-4.605170186	0.114260503	6	1.791759469	5.5	BAR
170915	170918	2017	REF_006	12.5	35	3.555348061	18.73441418	0.05	-2.995732274	0.266888516	10	2.302585093	7	BAR
170915	170918	2017	REF_006	15	38	3.63758616	23.25233324	0.29	-1.237874356	1.247186667	10	2.302585093	6	BAR
170915	170918	2017	REF_006	12.5	28	3.33220451	9.853583791	0.02	-3.912023005	0.202971837	9.5	2.251291799	5	BAR
170915	170918	2017	REF_006	12.5	30.5	3.417726684	12.78087213	0.27	-1.30933332	2.112531893	9	2.197224577	9	BAR
170915	170918	2017	REF_006	12	30.5	3.417726684	12.78087213	0.05	-2.995732274	0.39120961	7.5	2.014903021	5	BAR
170915	170918	2017	REF_006	11.5	22	3.091042453	3.78214061	0.2	-1.609437912	5.288010696	8	2.079441542	7.5	BAR
170913	170914	2017	REF_028	19	47	3.850147602	40.00272924	1.51	0.412109651	3.774742446	15	2.708050201	12.5	BAR
170913	170914	2017	REF_028	15	38	3.63758616	23.25233324	0.88	-0.127833372	3.784566439	12.5	2.525728644	12	BAR
170913	170914	2017	REF_028	20	52	3.951243719	51.83313054	2.34	0.850150929	4.514487116	15	2.708050201	13	BAR
170913	170914	2017	REF_028	13.5	37	3.610917913	21.69382379	0.61	-0.494296322	2.811860213	12.5	2.525728644	11.5	BAR
170913	170914	2017	REF_028	15	34.5	3.540959324	18.0260928	1.14	0.131028262	6.324165823	11	2.397895273	10.5	BAR
170913	170914	2017	REF_028	17	44	3.784189634	33.82915661	3.48	1.247032294	10.28698421	12.5	2.525728644	12	BAR
170913	170914	2017	REF_028	19	49	3.891820298	44.49020967	1.39	0.329303747	3.124282871	14.5	2.674148649	13.5	BAR
170913	170914	2017	REF_028	15	39	3.663561646	24.86585897	0.65	-0.430782916	2.614025925	12.5	2.525728644	11	BAR
170913	170914	2017	REF_028	18	50	3.912023005	46.85344475	0.92	-0.083381609	1.963569605	14.5	2.674148649	12.5	BAR
170913	170914	2017	REF_028	15	39	3.663561646	24.86585897	1.08	0.076961041	4.343304614	12.5	2.525728644	10.5	BAR
170913	170914	2017	REF_028	20	43	3.761200116	31.91000987	2.84	1.043804052	8.900028585	13.5	2.602689685	12	BAR
170913	170914	2017	REF_028	17	44.5	3.795489189	34.81398758	1.85	0.615185639	5.313956053	13	2.564949357	12.5	BAR
170913	170914	2017	REF_028	18	45	3.80666249	35.81605034	0.9	-0.105360516	2.51283989	14	2.63905733	12.5	BAR
170913	170914	2017	REF_028	12	43	3.761200116	31.91000987	1.13	0.122217633	3.541208557	13	2.564949357	12	BAR
170913	170914	2017	REF_028	19	45	3.80666249	35.81605034	1.96	0.672944473	5.472406872	14	2.63905733	12	BAR
170913	170914	2017	REF_028	17	41	3.713572067	28.26579628	2.2	0.78845736	7.78325853	13	2.564949357	11.5	BAR
170913	170914	2017	REF_028	15.5	38	3.63758616	23.25233324	0.81	-0.210721031	3.483521381	12	2.48490665	11	BAR
170913	170914	2017	REF_028	12	31	3.433987204	13.39741676	0.02	-3.912023005	0.14928251	10	2.302585093	8.5	BAR
170913	170914	2017	REF_028	13	30.5	3.417726684	12.78087213	0.47	-0.755022584	3.677370333	10	2.302585093	9	BAR
170913	170914	2017	REF_028	13	30	3.401197382	12.1749298	0.14	-1.966112856	1.149903961	10.5	2.351375257	9	BAR
170913	170914	2017	REF_028	13.5	32	3.465735903	14.66305823	0.59	-0.527632742	4.023717228	11	2.397895273	10	BAR
170913	170914	2017	REF_028	14	32.5	3.481240089	15.31253587	0.31	-1.171182982	2.024485053	12	2.48490665	10.5	BAR
170913	170914	2017	REF_028	18	42	3.737669618	30.05630016	1.12	0.113328685	3.726340215	13	2.564949357	11.5	BAR
170913	170914	2017	REF_028	16	37.5	3.624340933	22.46632025	0.47	-0.755022584	2.092020388	12.5	2.525728644	11	BAR
170913	170914	2017	REF_028	16	39	3.663561646	24.86585897	0.56	-0.579818495	2.252083874	13.5	2.602689685	12	BAR
170913	170914	2017	REF_028	17.5	42	3.737669618	30.05630016	2.14	0.760805829	7.119971482	12	2.48490665	11.5	BAR
170913	170914	2017	REF_028	17	40.5	3.701301974	27.39357014	0.7	-0.356674944	2.555344179	14.5	2.674148649	13	BAR
170913	170914	2017	REF_028	17	45	3.80666249	35.81605034	2.42	0.88376754	6.75674726	13	2.564949357	13	BAR
170913	170914	2017	REF_028	18	45	3.80666249	35.81605034	1.85	0.615185639	5.165281996	12.5	2.525728644	12	BAR
170913	170914	2017	REF_028	18	43	3.761200116	31.91000987	2.67	0.982078472	8.367280395	12	2.48490665	11.5	BAR
170913	170914	2017	REF_028	17	41	3.713572067	28.26579628	0.94	-0.061875404	3.325574099	13	2.564949357	12	BAR
170913	170914	2017	REF_028	17	40	3.688879454	26.53634309	0.36	-1.021651248	1.356630033				BAR
170912	170914	2017	REF_019	18	40.5	3.701301974	27.39357014	1.12	0.113328685	4.088550686	13.5	2.602689685	12.5	BAR
170912	170914	2017	REF_019	18.5	47.5	3.860729711	41.09558052	1.24	0.21511138	3.017356086	14.5	2.674148649	13	BAR
170912	170914	2017	REF_019	16	36	3.583518938	20.18845475	0.24	-1.427116356	1.188798266	12	2.48490665	11.5	BAR
170912	170914	2017	REF_019	18	42	3.737669618	30.05630016	1.84	0.609765572	6.121844638	13.5	2.602689685	13	BAR
170912	170914	2017	REF_019	15	32.5	3.481240089	15.31253587	0.83	-0.186329578	5.420395464	11	2.397895273	10	BAR
170912	170914	2017	REF_019	16	40	3.688879454	26.53634309	1.79	0.58221562	6.745465996	12.5	2.525728644	11	BAR
170912	170914	2017	REF_019	20	49	3.891820298	44.49020967	3.49	1.249901736	7.844422461	15	2.708050201	13.5	BAR
170912	170914	2017	REF_019	14.5	36	3.583518938	20.18845475	0.86	-0.15082289	4.259860453	11	2.397895273	11	BAR
170912	170914	2017	REF_019	13	29	3.36729583	10.9941259	1.16	0.148420005	10.55108893	10.5	2.351375257	9	BAR
170912	170914	2017	REF_019	18	44.5	3.795489189	34.81398758	1.32	0.277631737	3.791579454	15	2.708050201	13	BAR
170912	170914	2017	REF_019	15	38	3.63758616	23.25233324	1.08	0.076961041	4.644695175	13.5	2.602689685	11	BAR
170912	170914	2017	REF_019	11	24	3.17805383	5.667269873	0.23	-1.46967597	4.058391521	9	2.197224577	8.5	BAR
170912	170914	2017	REF_019	20	48.5	3.881563798	43.33898323	1.63	0.488580015	3.761048088	15	2.708050201	14	BAR
170912	170914	2017	REF_019	17	37.5	3.624340933	22.46632025	1.36	0.3074847	6.053505803	13	2.564949357	12	BAR
170912	170914	2017	REF_019	15	37.5	3.624340933	22.46632025	0.88	-0.127833372	3.916974343	13	2.564949357	11.5	BAR
170912	170914	2017	REF_019	17.5	47	3.850147602	40.00272924	1.11	0.104360015	2.774810672	13.5	2.602689685	13	BAR
170912	170914	2017	REF_019	10.5	23	3.135494216	4.70835725	0.24	-1.427116356	5.097319241	9	2.197224577	8	BAR
170912	170914	2017	REF_019	14	32	3.465735903	14.66305823	1.54	0.431782416	10.50258395	11.5	2.442347035	10.5	BAR
170912	170914	2017	REF_019	12	27.5	3.314186005	9.297980064	0.64	-0.446287103	6.883215447	9	2.197224577	8.5	BAR
170912	170914	2017	REF_019	16	32	3.465735903	14.66305823	1.29	0.254642218	8.797619023	11.5	2.442347035	11	BAR
170912	170914	2017	REF_019	15	34	3.526360525	17.32995194	1.37	0.31481074	7.905388338	12	2.48490665	11	BAR
170912	170914	2017	REF_019	15	33.5	3.511545439	16.64578215	0.24	-1.427116356	1.441806686	12	2.48490665	10.5	BAR
170912	170914	2017	REF_019	17	36	3.583518938	20.18845475	0.8	-0.223143551	3.962660887	12.5	2.525728644	11.5	BAR
170912	170914	2017	REF_019	16	35	3.555348061	18.73441418	1.37	0.31481074	7.31274534	13	2.564949357	12	BAR
170912	170914	2017	REF_019	17.5	37.5	3.624340933	22.46632025	1.46	0.378436436	6.498616524	13	2.564949357	12	BAR
170912	170914	2017	REF_019	18	42.5	3.749504076	30.97511665	2.21	0.792992516	7.134759248	14	2.63905733	12.5	BAR
170912	170914	2017	REF_019	20	48	3.871201011	42.20755366	1.28	0.246860078	3.032632524	15	2.708050201	13	BAR
170912	170913	2017	REF_081	19	48	3.871201011	42.20755366	0.48	-0.733969175	1.137237197	14.5	2.674148649	13	BAR
170912	170913	2017	REF_081	14.5	43	3.761200116	31.91000987	0.48	-0.733969175	1.504230183	13	2.564949357	12	BAR
170912	170913	2017	REF_081	13	33.5	3.511545439	16.64578215	0.26	-1.347073648	1.561957243	11	2.397895273	10	BAR
170912	170913	2017	REF_081	17	39	3.663561646	24.86585897	0.38	-0.967584026	1.528199772	13	2.564949357	12	BAR
170912	170913	2017	REF_081	13	44	3.784189634	33.82915661	0.81	-0.210721031	2.394384257	14.5	2.674148649	13	BAR
170912	170913	2017	REF_081	14.5	31	3.433987204	13.39741676	0.18	-1.714798428	1.343542589	11	2.397895273	10	BAR
170912	170913	2017	REF_081	16	42	3.737669618	30.05630016	0.4	-0.916290732	1.330835791	13.5	2.602689685	12.5	BAR
170912	170913	2017	REF_081	15	35	3.555348061	18.73441418	0.58	-0.544727175	3.095906786	12	2.48490665	11	BAR
170912	170913	2017	REF_081	18	43.5	3.772760938	32.86126112	0.43	-0.84397007	1.308531643	14	2.63905733	12	BAR
170912	170913	2017	REF_081	17	38.5	3.650658241	24.05209926	0.76	-0.274436846	3.159807348	13	2.564949357	12	BAR
170912	170913	2017	REF_081	16	39	3.663561646	24.86585897	0.81	-0.210721031	3.257478461	12.5	2.525728644	12	BAR
170912	170913	2017	REF_081	18	42	3.737669618	30.05630016	1.16	0.148420005	3.859423794	13	2.564949357	12	BAR
170912	170913	2017	REF_081	17	42	3.737669618	30.05630016	2.29	0.828551818	7.619034903	14	2.63905733	12	BAR
170912	170913	2017	REF_081	14	33	3.496507561	15.97337757	1.03	0.029558802	6.448229221	11.5	2.442347035	10.5	BAR
170912	170913	2017	REF_081	19	44.5	3.795489189	34.81398758	0.83	-0.186329578	2.384099202	14.5	2.674148649	13	BAR
170912	170913	2017	REF_081	17	40	3.688879454	26.53634309	2.89	1.061256502	10.89072443	13	2.564949357	11	BAR
170912	170913	2017	REF_081	17	39.5	3.676300672	25.6938572	0.21	-1.560647748	0.817315977	12	2.48490665	12	BAR
170912	170913	2017	REF_081	15	35.5	3.569532696	19.45512921	0.33	-1.108662625	1.696210785	11	2.397895273	10.5	BAR
170912	170913	2017	REF_081	12	26.5	3.277144733	8.215271339	0.03	-3.506557897	0.365173574	10	2.302585093	9	BAR
170925	170926	2017	RT_038	18	43.5	3.772760938	32.86126112	1.77	0.570979547	5.386281414	13	2.564949357	12	FOR
170925	170926	2017	RT_038	19.5	56	4.025351691	62.8915382	5.55	1.713797928	8.824716581	14.5	2.674148649	12.5	FOR
170925	170926	2017	RT_038	12	28	3.33220451	9.853583791	0.06	-2.813410717	0.60891551	8	2.079441542	7.5	FOR
170925	170926	2017	RT_038	21	58.5	4.069026754	70.62415177	1.36	0.3074847	1.925686845	19.5	2.970414466	13	FOR
170925	170926	2017	RT_038	21.5	38	3.63758616	23.25233324	1.73	0.548121409	7.440113568	12	2.48490665	10	FOR
170925	170926	2017	RT_038	24	53	3.970291914	54.45557499	5.28	1.663926098	9.695976952	13.5	2.602689685	12	FOR
170925	170926	2017	RT_041	18.5	40	3.688879454	26.53634309	1.12	0.113328685	4.220626768	12	2.48490665	10.5	FOR
170925	170926	2017	RT_041	16	34	3.526360525	17.32995194	1.82	0.598836501	10.50204874	11.5	2.442347035	10	FOR
170925	170926	2017	RT_041	14	32	3.465735903	14.66305823	1.25	0.223143551	8.524824635	10	2.302585093	9	FOR
170925	170926	2017	RT_041	16.5	39.5	3.676300672	25.6938572	2.76	1.01523068	10.74186713	11	2.397895273	10	FOR
170925	170926	2017	RT_041	13	30	3.401197382	12.1749298	0.93	-0.072570693	7.638647741	9	2.197224577	8	FOR
170925	170926	2017	RT_041	17	38.5	3.650658241	24.05209926	1.23	0.207014169	5.113898735	12	2.48490665	10	FOR
170925	170926	2017	RT_041	14.5	36.5	3.597312261	20.93461144	3.47	1.244154594	16.57542109	11	2.397895273	10	FOR
170925	170926	2017	RT_041	16	35	3.555348061	18.73441418	4.21	1.437462648	22.47201305	11	2.397895273	9	FOR
170925	170926	2017	RT_041	15.5	36	3.583518938	20.18845475	2.29	0.828551818	11.34311679	11	2.397895273	9	FOR
170925	170926	2017	RT_040	20	47	3.850147602	40.00272924	7.91	2.068127782	19.77365083	14.5	2.674148649	12.5	FOR
170925	170926	2017	RT_040	18	48	3.871201011	42.20755366	6.7	1.902107526	15.87393587	14	2.63905733	12	FOR
170925	170926	2017	RT_040	18	41	3.713572067	28.26579628	2.87	1.05431203	10.15361454	13	2.564949357	11.5	FOR
170925	170926	2017	RT_040	17.5	37	3.610917913	21.69382379	0.56	-0.579818495	2.581379868	11.5	2.442347035	10	FOR
170925	170926	2017	RT_040	17	37	3.610917913	21.69382379	1.82	0.598836501	8.389484571	12	2.48490665	10	FOR
170925	170926	2017	RT_040	20	50	3.912023005	46.85344475	7.12	1.962907725	15.19632129	16	2.772588722	13	FOR
170925	170926	2017	RT_040	15.5	37	3.610917913	21.69382379	2.2	0.78845736	10.1411352	12.5	2.525728644	10.5	FOR
170925	170926	2017	RT_040	20	45	3.80666249	35.81605034	2.2	0.78845736	6.142497509	14	2.63905733	12.5	FOR
170925	170926	2017	RT_040	29	48	3.871201011	42.20755366	5.86	1.768149604	13.88377077	15	2.708050201	13	FOR
170925	170926	2017	RT_040	14.5	30	3.401197382	12.1749298	1.45	0.371563556	11.9097196	10.5	2.351375257	9	FOR
170925	170926	2017	RT_040	16	38	3.63758616	23.25233324	2.93	1.075002423	12.60088598	12	2.48490665	10.5	FOR
170925	170926	2017	RT_040	19	44	3.784189634	33.82915661	3.92	1.366091654	11.58763739	13.5	2.602689685	12	FOR
170925	170926	2017	RT_040	11	27	3.295836866	8.75193068	0.47	-0.755022584	5.370243632	9	2.197224577	8	FOR
170925	170926	2017	RT_040	14	34	3.526360525	17.32995194	1.49	0.39877612	8.597831112	11	2.397895273	9.5	FOR
170925	170926	2017	RT_040	16	34	3.526360525	17.32995194	1.41	0.343589704	8.136202596	11.5	2.442347035	11	FOR
170925	170926	2017	RT_040	21	45	3.80666249	35.81605034	5.87	1.769854634	16.38930017	15.5	2.740840024	13	FOR
170925	170926	2017	RT_040	15	35	3.555348061	18.73441418	3.93	1.368639426	20.97743736	12	2.48490665	11.5	FOR
170925	170926	2017	RT_040	13	28	3.33220451	9.853583791	1.67	0.512823626	16.94814836	10	2.302585093	8.5	FOR
170925	170926	2017	RT_040	15	34.5	3.540959324	18.0260928	1.45	0.371563556	8.043895125	12	2.48490665	10	FOR
170925	170926	2017	RT_040	15	34	3.526360525	17.32995194	1.93	0.657520003	11.13678795	11	2.397895273	9.5	FOR
170926	170927	2017	REF_066	22	48.5	3.881563798	43.33898323	7.43	2.005525859	17.14391858	15	2.708050201	13	FOR
170926	170927	2017	REF_066	20	45	3.80666249	35.81605034	5.41	1.688249093	15.10495978	14	2.63905733	12	FOR
170926	170927	2017	REF_066	20	45.5	3.817712326	36.83564641	4.51	1.506297154	12.24357501	14	2.63905733	13	FOR
170926	170927	2017	REF_066	18	41	3.713572067	28.26579628	6.3	1.840549633	22.28842216	13	2.564949357	11	FOR
170926	170927	2017	REF_066	25	50	3.912023005	46.85344475	6.14	1.814824742	13.1046928	14.5	2.674148649	13	FOR
170926	170927	2017	REF_066	21	38	3.63758616	23.25233324	4.19	1.432700734	18.01969702	13.5	2.602689685	11.5	FOR
170926	170927	2017	REF_066	21	45.5	3.817712326	36.83564641	2.85	1.047318994	7.737070684	15	2.708050201	12.5	FOR
170926	170927	2017	REF_066	19	40	3.688879454	26.53634309	1.94	0.662687973	7.31072851	14	2.63905733	12.5	FOR
170926	170927	2017	REF_066	18	47	3.850147602	40.00272924	4	1.386294361	9.999317737	14	2.63905733	12	FOR
170926	170927	2017	REF_066	27	60	4.094344562	75.596063	7.73	2.045108863	10.22540023	17.5	2.862200881	14.5	FOR
170926	170927	2017	REF_066	17	37	3.610917913	21.69382379	4.06	1.401182974	18.71500404	12.5	2.525728644	10.5	FOR
170926	170927	2017	REF_066	24	57.5	4.051784948	67.45040836	14.99	2.707383312	22.22373499	16	2.772588722	14	FOR
170926	170927	2017	REF_066	17.5	36.5	3.597312261	20.93461144	1.94	0.662687973	9.26695012	12	2.48490665	10.5	FOR
170926	170927	2017	REF_066	24	50	3.912023005	46.85344475	9.03	2.200552367	19.27286253	15	2.708050201	12.5	FOR
170926	170927	2017	REF_066	18	42	3.737669618	30.05630016	3.62	1.286474026	12.04406391	13	2.564949357	12	FOR
170926	170927	2017	REF_066	23	50	3.912023005	46.85344475	3.77	1.327075001	8.04636675	15	2.708050201	14	FOR
170926	170927	2017	REF_066	22	56	4.025351691	62.8915382	5.55	1.713797928	8.824716581	16.5	2.803360381	14	FOR
170926	170927	2017	REF_066	22	49.5	3.90197267	45.66157936	8.76	2.170195905	19.18461894	15.5	2.740840024	13	FOR
170926	170927	2017	REF_066	19.5	51.5	3.941581808	50.55563284	4.71	1.549687908	9.316469274	15	2.708050201	13.5	FOR
170926	170927	2017	REF_066	21	46.5	3.839452313	38.92867098	3.08	1.124929597	7.911906373	14	2.63905733	13	FOR
170926	170927	2017	REF_066	20	45	3.80666249	35.81605034	9.67	2.269028309	26.9990686	13.5	2.602689685	12	FOR
170926	170927	2017	REF_066	19	42	3.737669618	30.05630016	5.27	1.662030363	17.53376155	13	2.564949357	12	FOR
170926	170927	2017	REF_066	21.5	44	3.784189634	33.82915661	9.79	2.281361457	28.93953317	14	2.63905733	12	FOR
170926	170927	2017	REF_066	16	36.5	3.597312261	20.93461144	1.25	0.223143551	5.970973016	12	2.48490665	10	FOR
170926	170927	2017	REF_010	20	48	3.871201011	42.20755366	0.39	-0.94160854	0.924005222	14	2.63905733	11	FOR
170926	170927	2017	REF_010	14	31	3.433987204	13.39741676	1.06	0.058268908	7.911973022	10	2.302585093	5	FOR
170926	170927	2017	REF_010	17	38	3.63758616	23.25233324	1.11	0.104360015	4.773714486	11	2.397895273	9	FOR
170926	170927	2017	REF_010	16	35	3.555348061	18.73441418	0.77	-0.261364764	4.110083147	11	2.397895273	9	FOR
170926	170927	2017	REF_010	15	36	3.583518938	20.18845475	0.83	-0.186329578	4.11126067	10	2.302585093	8	FOR
170926	170927	2017	REF_010	17	36	3.583518938	20.18845475	0.44	-0.820980552	2.179463488	12	2.48490665	8	FOR
170926	170927	2017	REF_010	18	41	3.713572067	28.26579628	1.01	0.009950331	3.573223234	10	2.302585093	9	FOR
170926	170927	2017	REF_010	16	34	3.526360525	17.32995194	0.72	-0.328504067	4.154656645	11	2.397895273	9	FOR
170926	170927	2017	REF_010	14	33	3.496507561	15.97337757	1.21	0.19062036	7.57510423	10	2.302585093	8	FOR
170926	170927	2017	REF_010	20	40	3.688879454	26.53634309	2.15	0.765467842	8.102096029	17	2.833213344	11	FOR
170926	170927	2017	REF_010	24	55	4.007333185	59.98145323	4.27	1.451613827	7.118867199	14	2.63905733	12	FOR
170926	170927	2017	REF_010	13	28	3.33220451	9.853583791	0.17	-1.771956842	1.725260612	9	2.197224577	7	FOR
