# Supplementary material for: Variation in purple sea urchin (Strongylocentrotus purpuratus) morphological traits in relation to resource availability
Source: PeerJ. 2021 Apr 27;9:e11352. doi: 10.7717/peerj.11352 (PMC8086578; doi:10.7717/peerj.11352)
Supplement: Supplemental Information 5 — All data reported are summarized at the size level, reported as mean values recorded from 1x1m quadrats. [file peerj-09-11352-s005.csv]

Year	Site Number	Density	Brown	Encrusting	Red	TH	TD	LL	LW	LI	GI	ZONE	GWM	Log_GWM	Log_TD
2017	REF_003	3.8125	18.25	9.5	35.0833333	18.81818182	43.68181818	13.40909091		0.306971904	6.398992531	BAR	2.747272727	0.502508734	1.640300707
2017	REF_005	8.3125	3	33.25	4.5	16.61363636	38.84090909	11.75	10.36363636	0.302516091	6.094905103	BAR	1.484545455	0.063614805	1.589289386
2017	REF_006	1.25	8.25	10.5	2	16.77777778	40.05555556	10.77777778	9.222222222	0.269070735	1.768013669	BAR	0.61	-1.515246791	1.60266276
2017	REF_007	15.125	1	77.5	1.25	15.515625	37.453125	12.03125	10.671875	0.321234877	7.532576289	BAR	0.747920635	-0.59881424	1.57348806
2017	REF_008	22.0625	1	70.25	1	15.515625	35.21875	12		0.340727595	0.493357178	BAR	0.104375	-2.537097857	1.546773938
2017	REF_009	0.75	10.5	1.25	72.75	14	35.16666667	10.5	9.333333333	0.298578199	5.040181721	FOR	1.066666667	-0.204501518	1.546131205
2017	REF_010	3.4375	4.75	11.5	3.25	17	37.91666667	11.58333333	8.833333333	0.305494505	4.688308999	FOR	1.1775	-0.144205255	1.578830151
2017	REF_012	38	1.5	20.7777778	20.25	16.84848485	35.39393939	11.09090909	9	0.313356164	5.72852111	BAR	1.162636364	-0.129936418	1.548928903
2017	REF_014	20.6875	1	38.75	7.5	16.97	39.08	12.01	11.984375	0.307318321	6.784842242	BAR	1.886326531	0.285865709	1.591954555
2017	REF_015	4.1875	32.5	1	61.25	16	38.7	11.6	10.03333333	0.299741602	8.771128779	FOR	2.302	0.645963253	1.587710965
2017	REF_016	15.9375	1	35.5	1.75	16.98214286	39.07142857	12.30357143	10.42857143	0.314899452	5.205798511	BAR	1.2275	-0.29089788	1.591859291
2017	REF_017	1	1	21	1	15.92857143	35.78571429	11.64285714	10.5	0.325349301	2.951857742	BAR	0.232857143	-1.593634434	1.55370969
2017	REF_019	7.4375	2.25	33.5	5	16.05555556	37.42592593	12.51851852	11.40740741	0.334487877	5.548750241	BAR	1.208148148	0.000839041	1.573172554
2017	REF_020	2.6875	8.25	2.25	76.5	19.03571429	45.25	13.71428571	12.07142857	0.303078137	9.809284805	FOR	4.369285714	1.116386352	1.655618584
2017	REF_022	21.9375	10	20.2857143	7.7142857	15.6875	32.78125	10.25	9.875	0.312678742	3.472679301	FOR	0.456875	-0.863828106	1.51562551
2017	REF_024	0.9375	6.75	1	91.25	16.55172414	37.48275862	11.70689655	10.31034483	0.312327507	6.775372453	FOR	1.933793103	0.054207181	1.573831546
2017	REF_025	20.1875	1	88	1	15.671875	36.875	12.125	11.375	0.328813559	1.579114458	BAR	0.2975	-1.436446524	1.566732029
2017	REF_027	21.4375	1	66.4290807	2.75	16.9375	38.78125	12.375		0.319097502	3.113457789	BAR	0.7684375	-0.458318409	1.588621803
2017	REF_028	12.125	1	62.75	2.25	16.3125	40.625	12.72580645	11.51612903	0.31325062	4.613021046	BAR	1.2640625	-0.09109473	1.608793374
2017	REF_029	5.4375	2.75	26.25	4.75	15.72916667	36.5	11.60416667		0.317922375	4.14367811	BAR	0.903333333	-0.315976893	1.562292864
2017	REF_031	5.6875	3.25	33.5	19	15.38235294	35.26470588	11.67647059	10.44117647	0.331109258	6.715048587	BAR	1.217058824	0.024124687	1.547340266
2017	REF_033	8.875	1	26.7604167	1.0104167	14.79166667	34.9375	11.27083333	10.14583333	0.322599881	4.505963542	BAR	0.917021277	-0.351202869	1.543291825
2017	REF_034	3.875	6.25	3.25	72	15.31818182	37.04545455	11.31818182	10.36363636	0.305521472	5.827348498	FOR	1.420909091	0.089925056	1.568734928
2017	REF_035	4.125	4.5	13.25	43.75	16.5	38.0625	11	9.5625	0.288998358	7.582135644	FOR	1.95	0.218296919	1.58049731
2017	REF_036	2.625	11.7142857	22.5714286	19.1428571	14.575	32.4	8.85	7.125	0.273148148	5.31866726	FOR	1.008888889	-0.318858775	1.51054501
2017	REF_038	6.3125	1	55.5	1	16.11290323	38.32258065	12.4516129	11.24193548	0.324915825	2.246575581	BAR	0.575806452	-0.857578517	1.583454747
2017	REF_039	2.8125	9.75	2.5	38.5	14.5	31.35	10.8	9.4	0.344497608	8.257833388	FOR	1.136	0.057803605	1.496237545
2017	REF_042	22.4375	2.25	74.5	1	15.390625	35.53125	11.5625	10.40625	0.325417766	2.636938085	BAR	0.5021875	-0.884701209	1.550610486
2017	REF_043	0.8125	1	54.25	1	14.5	31.125	12.875		0.413654618	1.027281124	BAR	0.1525	-1.955237781	1.49310936
2017	REF_047	27.6875	20	30.1333333	44.2666667	15.43333333	34.13333333	10.66666667		0.3125	3.116576767	BAR	0.583333333	-1.015659042	1.533178702
2017	REF_048	3.5	23.5	4.75	39.75	16.22727273	36.27272727	9.863636364	8.522727273	0.271929825	6.07576884	FOR	1.246363636	-0.331432189	1.55958021
2017	REF_050	19.8125	1	73	1	15.328125	33.2421875	11.78125		0.35440658	0.787929495	BAR	0.1259375	-2.498996119	1.521689595
2017	REF_051	15.875	1	59.75	2.75	17.06451613	37.12903226	11.9	10.11666667	0.32050391	4.071754432	BAR	0.913103448	-0.381258527	1.56971363
2017	REF_053	13.375	1	17.8181818	25.0909091	20.72580645	44.34193548	13.64516129		0.307725884	6.023134999	FOR	2.363225806	0.475590661	1.646814646
2017	REF_054	18.75	1	82.25	1	14.515625	30.421875	10.828125		0.355932203	0.647304394	BAR	0.0803125	-2.734989424	1.483185978
2017	REF_056	7.3125	20.8	2.1333333	42.6666667	16.19565217	34.58695652	9.760869565		0.282212445	6.205684109	FOR	1.142173913	-0.153770449	1.538912348
2017	REF_058	1.8125	1	56	3	11.78571429	24.78571429	9.5		0.383285303	0.831589189	FOR	0.056214286	-3.497932212	1.394201439
2017	REF_060	2.625	26.6875	6.890625	31.046875	17.75	40.83333333	12.16666667	10.08333333	0.297959184	6.762315741	FOR	1.869166667	0.45431915	1.611014834
2017	REF_061	25.6875	1	69.140625	1	16.48333333	36.896875	12.5859375	10.65625	0.341111205	3.865118292	BAR	0.7234375	-0.503035151	1.566989585
2017	REF_063	10.125	1	2.734375	45.3125	15.975	35.575	11.1		0.312016866	5.720640297	BAR	1.2495	-0.19685426	1.551144909
2017	REF_065	18.625	1	19.921875	6.25	18.46551724	40.74137931	12.98275862	11.46551724	0.318662717	7.913663751	BAR	2.494482759	0.394082723	1.610035728
2017	REF_066	10.25	1	3.515625	65.234375	20.64583333	46.02083333	14.22916667	12.41666667	0.309189679	14.47615885	FOR	5.66625	1.583712003	1.662954478
2017	REF_067	12.3125	6.25	13.28125	26.5625	14.3125	36.59375	9.625	7.8203125	0.263023057	4.336561688	BAR	1.06125	-0.812120351	1.563406917
2017	REF_068	5.9375	1	1	77.34375	18.05	40.05	12.25		0.305867665	6.190454016	BAR	1.8745	0.249537277	1.60260252
2017	REF_069	11.375	11.328125	12.890625	1	16.89583333	38.625	11.77083333	10.39583333	0.304746494	2.833598435	BAR	0.73375	-0.714034896	1.586868492
2017	REF_070	15	1	58.203125	1	17.56896552	38.96666667	12.65625		0.324796835	1.764824628	BAR	0.319375	-1.394330582	1.590693256
2017	REF_071	1.9375	28.90625	1.953125	44.53125	16.41666667	39.66666667	12.33333333	10.83333333	0.31092437	5.650896422	FOR	1.585	0.241774213	1.598425707
2017	REF_072	2.3125	19.921875	1	46.484375	16	35.88888889	11.38888889	9.611111111	0.317337461	8.983140473	FOR	1.724444444	0.459781695	1.554960013
2017	REF_073	5.5625	1	34.375	2.734375	16.13043478	38.02173913	11.86956522	10.26086957	0.312178388	2.851397527	BAR	0.696956522	-1.092104659	1.580031978
2017	REF_075	22.5	1	72.65625	1	14.703125	33.765625	10.90625	9.84375	0.322998612	0.842167056	BAR	0.125125	-2.453450512	1.528474793
2017	REF_076	9.375	1.953125	3.125	90.234375	18.46153846	41.03846154	11.25		0.274133083	7.015221706	FOR	2.678	0.582531727	1.613191071
2017	REF_081	4.5	1	29.6875	1	15.89473684	38.92105263	12.68421053	11.55263158	0.325895876	4.427081279	BAR	0.754736842	-0.673298529	1.590184577
2017	REF_082	35.1875	1	57.8125	1	15.359375	35.1875	11.796875		0.335257549	3.807296167	BAR	0.73490625	-0.677588445	1.546388412
2017	REF_083	0.5	1	55.078125	1	12.91666667	27.58333333	9.333333333		0.33836858	1.426177359	BAR	0.162	-3.153262966	1.440646748
2017	REF_084	1	20.3125	1	78.125	15.66666667	36.31666667	11	8.916666667	0.302891234	2.840525741	FOR	0.826666667	-0.803499062	1.56010598
2017	REF_085	10.0625	1	45.736826	1.953125	16.22580645	37.69354839	11.93548387	10.56451613	0.316645272	2.991575655	BAR	0.616129032	-0.900933768	1.576267023
2017	REF_086	9.0625	8.984375	25.78125	13.28125	17.76190476	39.64285714	12.04761905		0.303903904	4.855199532	FOR	1.427142857	-0.175593449	1.598164947
2017	REF_090	17.1875	1	25.78125	1	14.13888889	31.32407407	9.925925926	8.351851852	0.31687851	7.386180122	BAR	1.053333333	-0.229641642	1.495878242
2017	REF_091	7.25	1	21.09375	29.6875	16.19565217	38.02173913	11.95652174	10.52173913	0.314465409	4.909123903	BAR	1.114347826	-0.064846041	1.580031978
2017	REF_092	1.6875	1	17.96875	2.34375	13.85714286	31.42857143	9.678571429		0.307954545	3.549107899	FOR	0.772142857	-1.196419163	1.497324641
2017	REF_096	1.875	3.125	1	78.515625	15.18181818	35.86363636	11.31818182	10	0.315589354	8.899511858	FOR	1.758181818	0.480914737	1.554654322
2017	REF_097	3.625	18.75	1.953125	44.53125	18.2	38.6	11.95	11.15	0.309585492	11.26244885	FOR	2.903	0.893001119	1.586587305
2017	REF_099	14.9375	1	82.03125	1	14.078125	31.265625	10.578125	9.46875	0.338330835	0.752119599	BAR	0.06890625	-2.878182232	1.495067115
2017	REF_100	0.875	1	62.5	1	15.5	33.31818182	11.33333333		0.340154616	0.512195942	BAR	0.1045	-2.631924601	1.522681294
2017	RT_013	8.0625	32.421875	3.90625	51.5625	17.125	36.125	9.90625		0.274221453	3.882903651	FOR	0.85	-0.614930931	1.557807856
2017	RT_014	4.5625	30.859375	2.34375	40.625	14.83333333	33.86111111	10.36111111		0.305988515	8.780718815	FOR	1.589444444	-0.118251526	1.529701205
2017	RT_015	11.75	10.546875	25.390625	29.6875	14.66	33.96	10.82		0.31861013	6.690028903	FOR	1.3452	-0.18507349	1.530967682
2017	RT_021	20.875	6.640625	60.15625	11.71875	15.64516129	36.08064516	10.98387097		0.30442557	3.046526614	BAR	0.688387097	-0.874332849	1.557274295
2017	RT_022	3.375	1	1	58.203125	14.73333333	32.5	10.36666667		0.318974359	4.759344644	FOR	0.763333333	-0.605869156	1.511883361
2017	RT_024	2.5	24.609375	1	31.640625	16.625	37.9375	11.375		0.299835255	9.203382997	FOR	2.175	0.660592531	1.579068708
2017	RT_025	4.5625	6.875	1.25	85	15.88888889	35.55555556	10.83333333		0.3046875	9.622461773	FOR	1.801111111	0.301799936	1.550907469
2017	RT_026	10.5	22.265625	4.6875	35.9375	15.19230769	33.95	10.69230769		0.314942789	7.137871235	FOR	1.211923077	-0.054778974	1.530839779
2017	RT_027	3.75	8.984375	30.46875	31.640625	16.81818182	38.45454545	11.86363636		0.308510638	8.65221195	FOR	2.354545455	0.638064689	1.584947682
2017	RT_028	7.5625	6.25	1	87.6850329	18.63043478	37.29545455	11.90909091		0.319317489	14.14552246	FOR	2.91173913	0.28413414	1.571655905
2017	RT_029	4.375	1.953125	7.8125	86.71875	19.2	40.53333333	12.23333333		0.30180921	11.41696802	FOR	3.87	0.933590832	1.60781232
2017	RT_031	21.9375	1	23.828125	16.40625	18.953125	42.859375	12.525		0.292234779	13.17134713	BAR	2.8421875	0.735594453	1.632045834
2017	RT_033	7.8125	5.8333333	3.75	79.1666667	16.6875	37.34375	11.65625		0.312133891	9.221797364	FOR	2.18875	0.626291672	1.572217927
2017	RT_034	11.75	10.9375	17.1875	34.765625	16.64285714	37.66666667	11.9047619	10.5952381	0.316055626	10.23064836	FOR	2.498571429	0.73466091	1.575957189
2017	RT_035	2.1875	10.9375	1	42.4479167	16.13636364	36.68181818	11.45454545	10.27272727	0.312267658	11.2577934	FOR	3.01	0.645561682	1.564450854
2017	RT_037	11.375	29.6875	2.0833333	55.0347222	16.625	36.05	11.575	10.175	0.321081831	4.611742209	FOR	0.9455	-0.20258606	1.556905269
2017	RT_038	0.8125	3.125	1	94.53125	19.33333333	46.16666667	13.41666667	11.16666667	0.290613718	5.646948478	FOR	2.625	0.331816494	1.664328519
2017	RT_040	5.75	6.25	3.125	76.953125	17.225	38.675	12.525	10.875	0.323852618	11.69169399	FOR	3.188	0.891596976	1.587430322
2017	RT_041	1.0625	36.25	15	29.1666667	15.66666667	35.72222222	10.94444444	9.5	0.306376361	10.79249608	FOR	2.12	0.62168355	1.552938468
